# Supplementary material for: Disruption of nuclear speckles reduces chromatin interactions in active compartments
Source: Epigenetics Chromatin. 2019 Jul 17;12:43. doi: 10.1186/s13072-019-0289-2 (PMC6636040; doi:10.1186/s13072-019-0289-2)
Supplement: Supplementary file 7 — Additional file 7: Table S1. Differentially expressed genes upon Srrm2 knockdown in AML12 cells. [file 13072_2019_289_MOESM7_ESM.xlsx]

## Sheet: up_regulation
Supp Table1. Differentially expressed genes upon Srrm2 knockdown in AML12 cells.
Gene_ID	baseMean	log2FoldChange	lfcSE	stat	pvalue	padj	Gene_Name
ENSMUSG00000000088.6	3042.81	1.40801	0.0924422	15.2312	2.19526e-52	2.42653e-50	Cox5a
ENSMUSG00000000126.5	354.403	1.29817	0.161149	8.05567	7.90472e-16	1.36457e-14	Wnt9a
ENSMUSG00000000197.6	7.45647	3.75008	1.4	2.67862	0.00739265	0.0203223	Nalcn
ENSMUSG00000000223.6	17.3918	2.21163	0.738408	2.99513	0.00274328	0.00854818	Drp2
ENSMUSG00000000290.7	25.6323	1.7478	0.574145	3.04417	0.00233322	0.00740141	Itgb2
ENSMUSG00000000308.8	48.6554	3.25451	0.494622	6.5798	4.71086e-11	5.27253e-10	Ckmt1
ENSMUSG00000000386.8	12.6149	2.59662	0.875004	2.96755	0.00300182	0.00925868	Mx1
ENSMUSG00000000530.9	19.9361	3.34683	0.77903	4.29614	1.73795e-05	8.70439e-05	Acvrl1
ENSMUSG00000000531.4	137.139	1.16864	0.253205	4.61539	3.92365e-06	2.20352e-05	Grasp
ENSMUSG00000000627.9	110.915	2.61131	0.300509	8.68962	3.63643e-18	7.51477e-17	Sema4f
ENSMUSG00000000628.4	155.191	1.08759	0.236028	4.6079	4.06754e-06	2.27626e-05	Hk2
ENSMUSG00000000706.9	55.7375	1.1078	0.374345	2.95931	0.00308325	0.00947707	Btn1a1
ENSMUSG00000000782.8	140.066	1.15139	0.242347	4.751	2.0241e-06	1.18727e-05	Tcf7
ENSMUSG00000000901.8	694.828	1.19305	0.1201	9.93379	2.96749e-23	8.67079e-22	Mmp11
ENSMUSG00000000983.7	4.98556	5.72034	1.83404	3.11898	0.00181479	0.00593374	Expi
ENSMUSG00000001930.10	13.349	2.94987	0.897109	3.2882	0.00100831	0.00353169	Vwf
ENSMUSG00000001946.7	265.556	1.35154	0.183469	7.36659	1.75046e-13	2.53399e-12	Esam
ENSMUSG00000001986.9	93.1372	1.37731	0.302132	4.55864	5.1487e-06	2.83566e-05	Gria3
ENSMUSG00000002020.8	27.2013	2.19565	0.584922	3.75374	0.000174215	0.000720246	Ltbp2
ENSMUSG00000002057.4	46.2704	1.42878	0.416598	3.42965	0.000604366	0.00222851	Foxn1
ENSMUSG00000002076.5	270.35	1.05414	0.183397	5.74787	9.03744e-09	7.61163e-08	Hsf2bp
ENSMUSG00000002900.8	148.284	1.77626	0.242006	7.33971	2.14059e-13	3.07069e-12	Lamb1
ENSMUSG00000003053.9	28.7417	1.394	0.534186	2.60957	0.00906561	0.0242754	Cyp2c29
ENSMUSG00000003341.7	41.4369	3.64225	0.56701	6.42361	1.33083e-10	1.41404e-09	Atp8b3
ENSMUSG00000003545.2	18.3798	2.31283	0.719445	3.21474	0.00130565	0.00444538	Fosb
ENSMUSG00000003934.5	73.29	1.06268	0.341213	3.11441	0.00184312	0.00601671	Efnb3
ENSMUSG00000004864.6	28.5363	3.19044	0.653564	4.88161	1.05225e-06	6.43125e-06	Mapk13
ENSMUSG00000005057.9	108.298	1.20727	0.275731	4.37843	1.19535e-05	6.15392e-05	Sh2b2
ENSMUSG00000005087.10	9441.76	1.58574	0.0584601	27.1251	4.97763e-162	4.73173e-159	Cd44
ENSMUSG00000005089.8	449.148	2.69974	0.161026	16.7658	4.3378e-63	6.37656e-61	Slc1a2
ENSMUSG00000005364.8	1231.95	1.44253	0.0960186	15.0235	5.15489e-51	5.25025e-49	Il5ra
ENSMUSG00000005677.7	9.04628	2.98319	1.14835	2.5978	0.00938244	0.0249877	Nr1i3
ENSMUSG00000005947.5	10.9409	2.36694	0.952692	2.48448	0.0129741	0.032994	Itgae
ENSMUSG00000006273.8	4818.78	1.2193	0.0648188	18.8109	6.14656e-79	1.46073e-76	Atp6v1b2
ENSMUSG00000006411.6	27.588	3.29344	0.653817	5.03725	4.72276e-07	3.06796e-06	Pvrl4
ENSMUSG00000006435.9	195.886	2.18173	0.23162	9.41944	4.53504e-21	1.15062e-19	Neurl1a
ENSMUSG00000006724.5	19.3334	3.07575	0.765866	4.01604	5.91849e-05	0.000268889	Cyp27b1
ENSMUSG00000006777.7	7.41958	4.80237	1.70497	2.81668	0.00485228	0.0140885	Krt23
ENSMUSG00000007379.8	125.858	1.38861	0.285748	4.85955	1.17654e-06	7.14797e-06	Dennd2c
ENSMUSG00000008658.8	12.0627	2.07383	0.869707	2.38451	0.0171018	0.0417131	Rbfox1
ENSMUSG00000009292.9	26.5481	1.43217	0.564303	2.53794	0.0111507	0.0290142	Trpm2
ENSMUSG00000010025.11	5080.16	1.22268	0.0643746	18.9932	1.94078e-80	4.9417e-78	Aldh3a2
ENSMUSG00000010051.7	475.242	1.14721	0.137436	8.34721	6.9893e-17	1.30617e-15	Hyal1
ENSMUSG00000010154.6	54.6148	2.07214	0.418562	4.95062	7.39765e-07	4.63255e-06	Spire2
ENSMUSG00000010601.5	19.7422	3.57003	0.806186	4.4283	9.49795e-06	4.9901e-05	Apol7a
ENSMUSG00000011148.6	481.618	1.61111	0.148296	10.8641	1.70812e-27	6.34271e-26	Adssl1
ENSMUSG00000011263.9	7.04743	3.67435	1.36894	2.6841	0.00727264	0.0200388	Exoc3l2
ENSMUSG00000012428.8	9.70472	6.69235	1.65239	4.05009	5.11973e-05	0.000234885	Steap4
ENSMUSG00000013483.8	77.0644	1.49137	0.325905	4.5761	4.73724e-06	2.62834e-05	Card14
ENSMUSG00000014503.7	10.8193	3.71383	1.13538	3.27099	0.00107173	0.00372454	Pkd2l2
ENSMUSG00000015093.8	7.32668	3.73421	1.37572	2.71436	0.00664033	0.0185365	Clic3
ENSMUSG00000015340.4	2342.43	1.68322	0.0898878	18.7258	3.04897e-78	6.90083e-76	Cybb
ENSMUSG00000015533.8	2364.96	1.92849	0.0950756	20.2838	1.7878e-91	5.92842e-89	Itga2
ENSMUSG00000015745.3	250.507	1.95991	0.195657	10.0171	1.282e-23	3.80834e-22	Plekho1
ENSMUSG00000015829.7	144.648	1.41602	0.247293	5.72608	1.02781e-08	8.56545e-08	Tnr
ENSMUSG00000015957.4	8.77044	3.37536	1.20666	2.79728	0.00515341	0.01486	Wnt11
ENSMUSG00000016194.8	14.1953	2.56297	0.833609	3.07454	0.00210824	0.00677516	Hsd11b1
ENSMUSG00000016283.6	409.584	3.09128	0.174925	17.6721	6.88193e-70	1.21147e-67	H2-M2
ENSMUSG00000016458.6	78.5689	1.90076	0.335399	5.66716	1.45188e-08	1.18706e-07	Wt1
ENSMUSG00000016496.7	249.268	1.2306	0.189175	6.50506	7.76644e-11	8.44711e-10	Cd274
ENSMUSG00000016756.9	219.762	2.51396	0.216862	11.5925	4.49942e-31	1.98016e-29	Cmah
ENSMUSG00000016758.3	24.0307	1.7051	0.598809	2.84748	0.00440669	0.0129717	Bik
ENSMUSG00000016995.10	232.117	2.99473	0.228315	13.1167	2.64288e-39	1.72077e-37	Matn4
ENSMUSG00000017002.8	103.734	3.5952	0.356764	10.0772	6.96618e-24	2.11793e-22	Slpi
ENSMUSG00000017007.3	33.3183	3.05484	0.578505	5.28057	1.28779e-07	9.16758e-07	Rbpjl
ENSMUSG00000017412.8	12.3862	2.344	0.86389	2.71331	0.00666158	0.0185849	Cacnb4
ENSMUSG00000017446.7	486.811	2.34259	0.154844	15.1287	1.04821e-51	1.12379e-49	C1qtnf1
ENSMUSG00000017491.7	62.2132	2.21505	0.387673	5.71372	1.10531e-08	9.16848e-08	Rarb
ENSMUSG00000017697.3	67.9975	1.08898	0.347692	3.13203	0.00173605	0.00571322	Ada
ENSMUSG00000017724.8	702.176	1.39752	0.120871	11.5621	6.41471e-31	2.79717e-29	Etv4
ENSMUSG00000017943.9	27.8385	1.98011	0.559381	3.53982	0.000400405	0.00153726	Gdap1l1
ENSMUSG00000018008.6	11.7809	2.49	0.917101	2.71508	0.00662598	0.0185037	Cyth4
ENSMUSG00000018623.8	112.217	4.54709	0.414555	10.9686	5.41111e-28	2.07411e-26	Mmp7
ENSMUSG00000018774.7	84.9153	1.15471	0.313459	3.68375	0.000229825	0.000929141	Cd68
ENSMUSG00000018916.5	513.134	6.14144	0.299443	20.5096	1.76906e-93	6.30627e-91	Csf2
ENSMUSG00000018920.5	2643.91	1.14769	0.0767615	14.9514	1.52556e-50	1.52118e-48	Cxcl16
ENSMUSG00000019189.7	484.033	2.21613	0.145735	15.2066	3.19789e-52	3.50759e-50	Rnf145
ENSMUSG00000019194.8	43.6204	2.23367	0.477164	4.68115	2.85272e-06	1.64086e-05	Scn1b
ENSMUSG00000019230.7	51.4649	1.30582	0.395567	3.30114	0.000962922	0.00338853	Lhx9
ENSMUSG00000019368.7	16.3172	3.55429	0.88505	4.01593	5.92125e-05	0.000268889	Sec14l4
ENSMUSG00000019464.5	29.6116	1.86989	0.573628	3.25977	0.00111504	0.00385814	Ptger1
ENSMUSG00000019806.7	422.381	1.32956	0.145243	9.15404	5.48409e-20	1.29681e-18	Aig1
ENSMUSG00000019846.5	528.145	1.14156	0.138729	8.22871	1.89233e-16	3.44168e-15	Lama4
ENSMUSG00000019996.9	38.3791	1.82349	0.487298	3.74204	0.000182536	0.000750921	Mtap7
ENSMUSG00000020010.7	185.729	4.14033	0.300215	13.7912	2.87835e-43	2.18311e-41	Vnn3
ENSMUSG00000020044.7	57.8963	1.13689	0.391726	2.90226	0.00370482	0.0111709	Timp3
ENSMUSG00000020057.2	131.119	2.23193	0.273124	8.17187	3.03653e-16	5.419e-15	Dram1
ENSMUSG00000020091.8	1980.65	1.5405	0.104631	14.7231	4.58065e-49	4.32553e-47	Eif4ebp2
ENSMUSG00000020121.8	55.4739	4.08908	0.542395	7.53892	4.73862e-14	7.17282e-13	Srgap1
ENSMUSG00000020135.7	252.213	1.05687	0.181383	5.82672	5.6526e-09	4.87306e-08	Apc2
ENSMUSG00000020151.9	56.9369	2.37545	0.412015	5.76544	8.14436e-09	6.9002e-08	Ptprr
ENSMUSG00000020159.2	9.18915	5.13171	1.6593	3.09269	0.0019835	0.00641621	Gabrp
ENSMUSG00000020227.4	786.367	1.02347	0.114248	8.95836	3.29532e-19	7.38169e-18	Irak3
ENSMUSG00000020256.8	199.647	1.07883	0.225099	4.79268	1.64565e-06	9.80173e-06	Aldh1l2
ENSMUSG00000020333.10	5.31684	4.30616	1.79243	2.40242	0.0162872	0.0400412	Acsl6
ENSMUSG00000020399.8	18.8647	2.35448	0.725098	3.24712	0.00116578	0.00401228	Havcr2
ENSMUSG00000020473.7	195.8	1.75446	0.213384	8.2221	1.99976e-16	3.62781e-15	Aebp1
ENSMUSG00000020651.7	15.0384	2.65779	0.857669	3.09886	0.00194268	0.00629847	Slc26a4
ENSMUSG00000020689.3	864.518	1.18289	0.110547	10.7003	1.01412e-26	3.6151e-25	Itgb3
ENSMUSG00000020826.6	65.1195	9.43081	1.47816	6.38009	1.76985e-10	1.85561e-09	Nos2
ENSMUSG00000020836.8	70.8757	1.05336	0.332684	3.16624	0.00154423	0.0051567	Coro6
ENSMUSG00000020844.6	161.519	1.07132	0.230913	4.63949	3.49273e-06	1.98418e-05	Nxn
ENSMUSG00000020889.10	314.469	1.09878	0.171405	6.41044	1.45101e-10	1.53373e-09	Nr1d1
ENSMUSG00000020901.7	9.55733	3.52124	1.14904	3.06449	0.00218038	0.00697725	Pik3r5
ENSMUSG00000020926.10	34.3077	1.44909	0.484162	2.99298	0.00276268	0.00859172	Adam11
ENSMUSG00000020986.7	1136.77	1.55575	0.10186	15.2735	1.148e-52	1.29915e-50	Sec23a
ENSMUSG00000021032.7	14.2494	1.86872	0.768091	2.43294	0.014977	0.0373155	Ngb
ENSMUSG00000021091.8	32.3631	1.38972	0.497337	2.79433	0.00520075	0.0149662	Serpina3n
ENSMUSG00000021180.7	193.614	1.29406	0.213678	6.05612	1.39441e-09	1.29615e-08	Rps6ka5
ENSMUSG00000021196.7	782.383	1.2369	0.114594	10.7937	3.68594e-27	1.3511e-25	Pfkp
ENSMUSG00000021256.4	34.2801	1.39033	0.497283	2.79586	0.00517626	0.0149078	Vash1
ENSMUSG00000021280.7	130.106	1.24172	0.25753	4.82166	1.42366e-06	8.55454e-06	1200009I06Rik
ENSMUSG00000021281.8	940.735	2.36967	0.115262	20.559	6.3886e-94	2.39724e-91	Tnfaip2
ENSMUSG00000021404.6	79.339	2.02922	0.340249	5.96394	2.46232e-09	2.22781e-08	Serpinb9c
ENSMUSG00000021553.7	15.1137	7.32853	1.5789	4.64153	3.45841e-06	1.96625e-05	Slc28a3
ENSMUSG00000021614.9	679.813	1.86326	0.123925	15.0353	4.30889e-51	4.42018e-49	Vcan
ENSMUSG00000021638.6	77.8959	1.16366	0.33193	3.50573	0.000455362	0.00172274	Ocln
ENSMUSG00000021697.6	96.4751	1.08292	0.298802	3.62422	0.00028984	0.00114293	Depdc1b
ENSMUSG00000021775.9	836.699	1.18213	0.117667	10.0464	9.52531e-24	2.86543e-22	Nr1d2
ENSMUSG00000021795.8	132.044	1.76887	0.266153	6.64604	3.01074e-11	3.43441e-10	Sftpd
ENSMUSG00000021798.7	58.5304	1.33748	0.37349	3.58104	0.000342226	0.00133301	Ldb3
ENSMUSG00000021831.7	2928.6	1.08404	0.0757071	14.3188	1.6695e-46	1.45155e-44	Ero1l
ENSMUSG00000021990.8	634.347	1.00245	0.12403	8.08234	6.35365e-16	1.11025e-14	Spata13
ENSMUSG00000022026.5	93.2906	5.30229	0.549544	9.64852	4.9868e-22	1.36744e-20	Olfm4
ENSMUSG00000022034.9	401.23	1.05991	0.155637	6.8101	9.75292e-12	1.17356e-10	Esco2
ENSMUSG00000022044.8	83.2915	6.32604	0.774736	8.16541	3.2035e-16	5.70985e-15	Stmn4
ENSMUSG00000022126.6	114.582	3.55585	0.357131	9.95672	2.35714e-23	6.92999e-22	Irg1
ENSMUSG00000022156.6	63.9415	1.96669	0.378607	5.19456	2.05206e-07	1.41354e-06	Gzme
ENSMUSG00000022157.7	234.198	3.30785	0.236637	13.9786	2.10677e-44	1.66892e-42	Mcpt8
ENSMUSG00000022197.8	7.35204	4.79036	1.705	2.80959	0.00496049	0.0143617	Pdzd2
ENSMUSG00000022227.4	9.14752	3.46286	1.19321	2.90215	0.00370613	0.0111725	Mcpt1
ENSMUSG00000022237.9	12.5958	3.1456	0.942117	3.33886	0.000841231	0.00301082	Ankrd33b
ENSMUSG00000022306.7	77.6466	3.98919	0.443195	9.00098	2.23702e-19	5.11181e-18	Zfpm2
ENSMUSG00000022358.5	969.361	1.43421	0.106853	13.4222	4.47928e-41	3.13088e-39	Fbxo32
ENSMUSG00000022360.6	1564.33	1.18704	0.0960919	12.3532	4.68013e-35	2.49007e-33	Atad2
ENSMUSG00000022415.6	46.8424	1.14634	0.407499	2.81312	0.00490633	0.0142281	Syngr1
ENSMUSG00000022456.9	24.576	2.12008	0.612438	3.4617	0.000536781	0.00200313	Sept3
ENSMUSG00000022474.8	2219.64	1.12869	0.0830744	13.5865	4.81434e-42	3.50243e-40	Pmm1
ENSMUSG00000022514.8	65.9696	1.12436	0.347068	3.23959	0.00119702	0.00410395	Il1rap
ENSMUSG00000022580.6	59.1313	1.06407	0.371169	2.8668	0.00414639	0.012325	Rhpn1
ENSMUSG00000022594.8	222.443	1.84513	0.208587	8.84583	9.08486e-19	1.97471e-17	Lynx1
ENSMUSG00000022864.7	28.042	1.34852	0.535253	2.5194	0.0117556	0.0303444	D16Ertd472e
ENSMUSG00000022996.7	6.72372	4.6615	1.72617	2.70049	0.00692364	0.0192308	Wnt10b
ENSMUSG00000023030.9	2242.83	1.01964	0.0777279	13.1181	2.59319e-39	1.69616e-37	Slc11a2
ENSMUSG00000023032.6	49.0793	2.01718	0.421766	4.78271	1.7295e-06	1.02583e-05	Slc4a8
ENSMUSG00000023034.6	343.012	1.06973	0.158988	6.72836	1.71584e-11	2.00872e-10	Nr4a1
ENSMUSG00000023064.4	244.886	2.30388	0.207358	11.1107	1.1131e-28	4.43342e-27	Sncg
ENSMUSG00000023391.7	62.5715	1.06319	0.357666	2.97256	0.00295323	0.00912066	Dlx2
ENSMUSG00000023484.7	17.291	1.93643	0.735324	2.63344	0.00845248	0.0228698	Prph
ENSMUSG00000023755.9	324.033	1.67569	0.168119	9.96728	2.11951e-23	6.25717e-22	Rhebl1
ENSMUSG00000023906.2	810.319	1.64368	0.13	12.6437	1.21267e-36	6.80768e-35	Cldn6
ENSMUSG00000024014.6	318.523	1.0838	0.163384	6.63348	3.2787e-11	3.72221e-10	Pim1
ENSMUSG00000024065.7	11.6835	2.24205	0.884102	2.53597	0.0112138	0.0291676	Ehd3
ENSMUSG00000024175.1	47.7247	2.06276	0.446347	4.62142	3.81114e-06	2.14513e-05	Tekt4
ENSMUSG00000024235.4	59.0787	1.96428	0.411247	4.77639	1.7847e-06	1.0555e-05	Map3k8
ENSMUSG00000024301.8	455.493	1.00817	0.144383	6.98261	2.89743e-12	3.70201e-11	Kifc5b
ENSMUSG00000024302.8	101.028	1.74224	0.294014	5.92572	3.10929e-09	2.77444e-08	Dtna
ENSMUSG00000024399.5	14.305	3.69877	0.991686	3.72978	0.000191649	0.000785041	Ltb
ENSMUSG00000024401.8	8.80943	4.02377	1.31061	3.07016	0.00213943	0.00686302	Tnf
ENSMUSG00000024485.8	72.7382	1.1321	0.345672	3.27506	0.00105641	0.00368209	Slc4a9
ENSMUSG00000024521.7	3542.96	1.54336	0.0735659	20.9793	1.01468e-97	4.52136e-95	Pmaip1
ENSMUSG00000024538.7	1803.26	1.62903	0.0865728	18.8169	5.49522e-79	1.35097e-76	Ppic
ENSMUSG00000024610.8	155.896	3.06123	0.292954	10.4495	1.47264e-25	4.9996e-24	Cd74
ENSMUSG00000024658.7	33.9551	1.90789	0.505862	3.77157	0.000162223	0.000673793	Gm9750
ENSMUSG00000024675.12	30.6489	2.08125	0.555675	3.74545	0.000180072	0.000741452	Ms4a4c
ENSMUSG00000024677.7	54.4159	2.78255	0.444594	6.25865	3.88336e-10	3.86681e-09	Ms4a6b
ENSMUSG00000024678.6	1465.17	1.73718	0.0929807	18.6833	6.77276e-78	1.48573e-75	Ms4a4d
ENSMUSG00000024737.2	41.9148	3.11819	0.545973	5.71125	1.12149e-08	9.28644e-08	Slc15a3
ENSMUSG00000024743.7	34.7992	1.32125	0.485024	2.72408	0.00644801	0.0180739	Syt7
ENSMUSG00000024846.5	20.18	2.62951	0.702119	3.74511	0.000180315	0.000742237	Cst6
ENSMUSG00000025194.4	2957.82	1.49101	0.0847202	17.5992	2.49954e-69	4.34645e-67	Abcc2
ENSMUSG00000025279.7	10.9027	3.73361	1.13254	3.29666	0.00097841	0.00343371	Dnase1l3
ENSMUSG00000025329.3	33.5602	2.16211	0.517395	4.17884	2.92998e-05	0.000140716	Padi1
ENSMUSG00000025352.6	298.796	2.62665	0.197708	13.2855	2.80935e-40	1.89851e-38	Gdf11
ENSMUSG00000025473.10	660.456	1.13896	0.119971	9.49363	2.23123e-21	5.84837e-20	Adam8
ENSMUSG00000025492.6	102.01	1.91123	0.30649	6.23586	4.49292e-10	4.44584e-09	Ifitm3
ENSMUSG00000025507.7	1372.63	1.28478	0.0935638	13.7316	6.56541e-43	4.92717e-41	Lrdd
ENSMUSG00000025650.6	369.44	1.18654	0.15373	7.71834	1.17852e-14	1.87551e-13	Col7a1
ENSMUSG00000025912.9	446.182	1.82406	0.146399	12.4596	1.24041e-35	6.69962e-34	Mybl1
ENSMUSG00000025921.7	8113.15	2.39809	0.0610764	39.2638	0	0	Rdh10
ENSMUSG00000025931.8	498.627	1.107	0.137069	8.07625	6.67898e-16	1.16567e-14	Paqr8
ENSMUSG00000025955.7	46.9366	1.07963	0.407289	2.65077	0.00803096	0.0218704	Akr1cl
ENSMUSG00000026068.5	444.666	2.62033	0.158246	16.5586	1.38834e-61	1.99964e-59	Il18rap
ENSMUSG00000026069.9	22.3448	3.12772	0.727021	4.3021	1.69188e-05	8.48261e-05	Il1rl1
ENSMUSG00000026109.7	30.6596	1.93027	0.535989	3.60133	0.000316596	0.00123952	Tmeff2
ENSMUSG00000026166.8	7127.25	2.22123	0.0701044	31.6846	2.53483e-220	3.28584e-217	Ccl20
ENSMUSG00000026177.5	28.6684	3.19762	0.642881	4.9739	6.56204e-07	4.14753e-06	Slc11a1
ENSMUSG00000026196.7	173.743	1.03441	0.218802	4.72761	2.2718e-06	1.32219e-05	Bard1
ENSMUSG00000026208.9	24.4901	1.82999	0.598784	3.05619	0.00224172	0.00714933	Des
ENSMUSG00000026249.4	6268.14	2.79494	0.0655327	42.6495	0	0	Serpine2
ENSMUSG00000026278.8	84.5343	1.08083	0.309254	3.49496	0.000474138	0.00178666	Bok
ENSMUSG00000026288.8	32.8466	2.612	0.560339	4.66146	3.13969e-06	1.7965e-05	Inpp5d
ENSMUSG00000026399.6	38.4729	2.06181	0.481788	4.2795	1.87313e-05	9.29655e-05	Cd55
ENSMUSG00000026420.9	12.6948	3.5149	0.994847	3.53311	0.000410702	0.00157045	Il24
ENSMUSG00000026424.8	9.75522	5.2238	1.6539	3.15847	0.00158599	0.00528132	Gpr37l1
ENSMUSG00000026429.7	130.636	1.14426	0.252367	4.53413	5.7842e-06	3.1552e-05	Ube2t
ENSMUSG00000026435.8	15.6654	2.04437	0.778285	2.62677	0.00862007	0.0232483	Slc45a3
ENSMUSG00000026475.7	31.9519	6.95235	1.5077	4.61123	4.00289e-06	2.2436e-05	Rgs16
ENSMUSG00000026566.9	411.912	1.10368	0.151179	7.30049	2.86731e-13	4.07221e-12	Mpzl1
ENSMUSG00000026580.9	46.1942	4.63002	0.664004	6.97288	3.10514e-12	3.9497e-11	Selp
ENSMUSG00000026605.7	1327.58	1.02107	0.101436	10.0662	7.7958e-24	2.35509e-22	Cenpf
ENSMUSG00000026628.8	914.865	1.93313	0.119055	16.2373	2.74906e-59	3.73322e-57	Atf3
ENSMUSG00000026674.3	23.0015	2.56286	0.647923	3.9555	7.63743e-05	0.000339682	Ddr2
ENSMUSG00000026678.5	20.9729	2.70138	0.717851	3.76315	0.000167787	0.000695084	Rgs5
ENSMUSG00000026712.2	25.4144	3.32273	0.692411	4.79878	1.59633e-06	9.51592e-06	Mrc1
ENSMUSG00000026748.7	89.7215	2.55436	0.331342	7.70915	1.26662e-14	2.01122e-13	Plxdc2
ENSMUSG00000026779.6	378.065	1.22022	0.152935	7.97869	1.47889e-15	2.5164e-14	Mastl
ENSMUSG00000026817.8	659.377	1.30778	0.126381	10.3479	4.27798e-25	1.40229e-23	Ak1
ENSMUSG00000026822.9	28515	3.9685	0.0621293	63.8749	0	0	Lcn2
ENSMUSG00000026825.10	17.9793	1.99936	0.709012	2.81993	0.00480345	0.0139638	Dnm1
ENSMUSG00000026826.5	120.629	1.00212	0.25653	3.90644	9.36667e-05	0.000407488	Nr4a2
ENSMUSG00000026831.9	9.66726	5.19518	1.64974	3.14908	0.00163783	0.00543617	1700007K13Rik
ENSMUSG00000026875.7	20.1199	5.25915	1.16176	4.52688	5.986e-06	3.26153e-05	Traf1
ENSMUSG00000026981.9	139.605	2.36198	0.271912	8.68656	3.73571e-18	7.69761e-17	Il1rn
ENSMUSG00000026984.4	14.1985	7.23773	1.58716	4.56018	5.11105e-06	2.81711e-05	Il1f6
ENSMUSG00000027107.3	5.24778	4.29021	1.79772	2.38647	0.0170108	0.0415265	Chrna1
ENSMUSG00000027204.7	9.24988	5.13424	1.65453	3.10315	0.00191475	0.0062178	Fbn1
ENSMUSG00000027220.2	10.9513	3.72294	1.13913	3.26822	0.00108225	0.00375654	Syt13
ENSMUSG00000027273.7	10.4287	2.26486	0.943864	2.39956	0.0164147	0.0402992	Snap25
ENSMUSG00000027297.7	84.4512	1.53027	0.313221	4.88559	1.03121e-06	6.31888e-06	Ltk
ENSMUSG00000027323.4	524.771	1.22798	0.135193	9.08316	1.05464e-19	2.44522e-18	Rad51
ENSMUSG00000027338.9	62.9436	1.10197	0.359618	3.06427	0.00218203	0.00698084	Prnd
ENSMUSG00000027412.6	210.046	1.04669	0.199695	5.24145	1.59316e-07	1.11906e-06	Lpin3
ENSMUSG00000027456.8	81.0467	2.2504	0.337283	6.67214	2.52094e-11	2.90122e-10	Sdcbp2
ENSMUSG00000027457.9	77.3406	1.37529	0.331243	4.15192	3.29703e-05	0.000157127	Snph
ENSMUSG00000027470.8	10.2095	4.24331	1.27412	3.33037	0.000867296	0.00309247	Mylk2
ENSMUSG00000027636.5	18.6291	1.96329	0.748145	2.62422	0.00868482	0.0234008	Sla2
ENSMUSG00000027737.5	354.486	1.29043	0.159842	8.07315	6.85078e-16	1.1942e-14	Slc7a11
ENSMUSG00000027861.6	6.92862	4.69934	1.72165	2.72956	0.00634193	0.0178081	Casq2
ENSMUSG00000027913.5	16.6662	3.58543	0.882134	4.06449	4.81369e-05	0.000221987	Crct1
ENSMUSG00000027995.9	282.915	1.32763	0.174412	7.61204	2.69795e-14	4.18153e-13	Tlr2
ENSMUSG00000028009.5	17.8166	2.57894	0.74712	3.45184	0.000556769	0.00207122	1700061I17Rik
ENSMUSG00000028039.7	21.5638	2.59537	0.673496	3.85358	0.000116402	0.000499631	Efna3
ENSMUSG00000028078.8	11.027	2.63327	0.945702	2.78447	0.00536159	0.0153701	Dclk2
ENSMUSG00000028134.7	1640.11	1.58216	0.0916335	17.2662	8.4599e-67	1.35539e-64	Ptbp2
ENSMUSG00000028262.8	156.513	4.49197	0.358583	12.527	5.315e-36	2.9037e-34	Clca2
ENSMUSG00000028268.8	20.2065	1.46759	0.630581	2.32737	0.0199456	0.0475593	Gbp3
ENSMUSG00000028278.8	19.3261	1.56396	0.662584	2.36039	0.0182556	0.0441646	Rragd
ENSMUSG00000028327.7	51.6426	2.20196	0.436577	5.04369	4.56643e-07	2.97183e-06	1300002K09Rik
ENSMUSG00000028337.8	29.0829	1.82073	0.544846	3.34173	0.000832581	0.00298586	Coro2a
ENSMUSG00000028359.4	92.5234	3.31741	0.370561	8.9524	3.47826e-19	7.76157e-18	Orm3
ENSMUSG00000028381.8	581.007	1.32938	0.130117	10.2168	1.66751e-24	5.2604e-23	Ugcg
ENSMUSG00000028445.6	13.0069	2.41886	0.848948	2.84924	0.0043824	0.0129189	Enho
ENSMUSG00000028451.6	66.7072	2.84019	0.841402	3.37555	0.000736691	0.00267357	1700022I11Rik
ENSMUSG00000028464.9	19.2533	2.13016	0.682675	3.12032	0.00180656	0.00591499	Tpm2
ENSMUSG00000028518.8	477.724	1.15107	0.137941	8.34468	7.14098e-17	1.33277e-15	Prkaa2
ENSMUSG00000028525.9	109.539	1.26054	0.277182	4.5477	5.42361e-06	2.97649e-05	Pde4b
ENSMUSG00000028600.8	10.585	2.307	0.975461	2.36503	0.0180286	0.0436821	Podn
ENSMUSG00000028654.7	38.6054	4.16107	0.648457	6.41689	1.3909e-10	1.47237e-09	Mycl1
ENSMUSG00000028717.6	7.7747	4.87631	1.69105	2.88361	0.0039315	0.0117697	Tal1
ENSMUSG00000028753.6	21.4501	5.35317	1.1543	4.63761	3.52469e-06	1.99994e-05	Vwa5b1
ENSMUSG00000028860.7	82.2022	2.58216	0.350423	7.36869	1.72311e-13	2.49694e-12	Sytl1
ENSMUSG00000028885.8	46.3241	3.95159	0.566526	6.97513	3.0559e-12	3.89401e-11	Smpdl3b
ENSMUSG00000028909.10	14.1463	2.77586	0.875137	3.17191	0.00151439	0.00506182	Ptpru
ENSMUSG00000028919.4	39.3445	1.17862	0.456743	2.5805	0.00986584	0.0260851	Arhgef19
ENSMUSG00000028970.5	135.659	1.51899	0.253523	5.99154	2.07864e-09	1.89268e-08	Abcb1b
ENSMUSG00000028979.10	28.4655	1.37923	0.533784	2.58387	0.00976992	0.0258891	Masp2
ENSMUSG00000028995.8	1283.31	1.6707	0.097064	17.2123	2.14646e-66	3.40071e-64	Fam126a
ENSMUSG00000029168.8	30.2901	2.30278	0.553216	4.16254	3.14727e-05	0.000150392	Dpysl5
ENSMUSG00000029186.6	1663.59	1.13309	0.0851363	13.3091	2.04899e-40	1.39126e-38	Pi4k2b
ENSMUSG00000029250.5	4.84895	5.68611	1.83766	3.09421	0.0019734	0.00638791	Polr2b
ENSMUSG00000029360.3	19.2907	2.27066	0.704972	3.22092	0.00127779	0.00436093	Gm9754
ENSMUSG00000029361.10	5.34068	5.82518	1.80457	3.22801	0.00124653	0.00426139	Nos1
ENSMUSG00000029370.7	645.901	1.15024	0.121074	9.50033	2.09229e-21	5.53505e-20	Rassf6
ENSMUSG00000029371.5	9863.55	6.01569	0.0869128	69.2153	0	0	Cxcl5
ENSMUSG00000029372.6	65.9555	2.20388	0.375266	5.87283	4.28406e-09	3.76148e-08	Ppbp
ENSMUSG00000029379.9	157.705	3.88773	0.306726	12.6749	8.14185e-37	4.58872e-35	Cxcl3
ENSMUSG00000029380.10	3234.71	3.06088	0.091678	33.3873	2.09494e-244	3.31908e-241	Cxcl1
ENSMUSG00000029468.10	22.3945	1.7494	0.615031	2.8444	0.00444951	0.0130735	P2rx7
ENSMUSG00000029569.3	2120.18	1.05613	0.0813237	12.9867	1.45584e-38	8.98651e-37	Tmem168
ENSMUSG00000029576.11	47.1252	1.50241	0.424806	3.53669	0.000405173	0.00155347	Radil
ENSMUSG00000029581.8	102.715	1.80883	0.297011	6.09011	1.12836e-09	1.0634e-08	Fscn1
ENSMUSG00000029587.10	1205.01	1.07622	0.101882	10.5634	4.40225e-26	1.50894e-24	Zfp12
ENSMUSG00000029602.5	87.9583	1.0223	0.32492	3.1463	0.00165348	0.00547329	Rasal1
ENSMUSG00000029641.7	20.1922	1.75415	0.687184	2.55266	0.0106903	0.0279591	Rasl11a
ENSMUSG00000029771.5	171.476	1.45836	0.222031	6.56827	5.09035e-11	5.66172e-10	Irf5
ENSMUSG00000029862.8	40.2187	1.14473	0.489122	2.34038	0.0192643	0.0461895	Clcn1
ENSMUSG00000029875.4	19.2982	4.15968	0.915296	4.54463	5.50317e-06	3.01459e-05	AI836003
ENSMUSG00000030000.7	1746.31	1.70317	0.0936019	18.1959	5.55859e-74	1.02935e-71	Add2
ENSMUSG00000030004.6	7.34447	4.78206	1.71763	2.7841	0.00536757	0.0153811	Nat8
ENSMUSG00000030022.8	2519.18	1.14463	0.088524	12.9302	3.04209e-38	1.85372e-36	Adamts9
ENSMUSG00000030041.8	31.8898	1.53715	0.551446	2.78749	0.00531176	0.0152456	D6Mm5e
ENSMUSG00000030109.9	27.75	3.46728	0.673053	5.15157	2.5832e-07	1.75316e-06	Slc6a12
ENSMUSG00000030134.8	200.418	1.22501	0.213869	5.72784	1.01717e-08	8.49173e-08	Rasgef1a
ENSMUSG00000030137.7	21.4582	1.50217	0.626488	2.39776	0.0164955	0.0404557	Tuba8
ENSMUSG00000030170.7	9.41598	2.37085	0.998026	2.37554	0.0175232	0.0426098	Wnt5b
ENSMUSG00000030187.9	34.0368	1.16794	0.478427	2.4412	0.0146384	0.0365807	Klra2
ENSMUSG00000030200.7	50.9123	2.3821	0.43118	5.5246	3.30228e-08	2.57589e-07	Bcl2l14
ENSMUSG00000030257.9	754.578	1.29513	0.113666	11.3942	4.46844e-30	1.87398e-28	Srgap3
ENSMUSG00000030278.5	21.0219	1.45243	0.615625	2.35927	0.0183108	0.0442758	Cidec
ENSMUSG00000030345.9	41.7765	2.1543	0.473296	4.55171	5.32128e-06	2.92281e-05	Dyrk4
ENSMUSG00000030411.8	30.1883	2.04196	0.543678	3.75582	0.000172772	0.000714697	Nova2
ENSMUSG00000030413.6	14.2176	4.74473	1.21578	3.90263	9.51546e-05	0.000413661	Pglyrp1
ENSMUSG00000030428.9	10.385	2.5231	0.963963	2.61742	0.00885961	0.0237953	Ttyh1
ENSMUSG00000030465.11	4411.31	1.35219	0.0860232	15.7189	1.12337e-55	1.40509e-53	Psd3
ENSMUSG00000030468.6	791.097	2.37523	0.122944	19.3196	3.67692e-83	9.7091e-81	Siglecg
ENSMUSG00000030528.6	303.359	1.0659	0.171024	6.23247	4.59125e-10	4.53684e-09	Blm
ENSMUSG00000030554.8	130.946	2.78395	0.285911	9.73711	2.09416e-22	5.85502e-21	Synm
ENSMUSG00000030560.9	2635.98	1.03008	0.0755691	13.631	2.62055e-42	1.95635e-40	Ctsc
ENSMUSG00000030607.6	15.4294	2.93107	0.826543	3.54618	0.000390855	0.00150424	Acan
ENSMUSG00000030616.7	380.937	2.78069	0.174087	15.973	1.97206e-57	2.628e-55	Sytl2
ENSMUSG00000030653.9	140.442	2.5907	0.277892	9.32266	1.13455e-20	2.80373e-19	Pde2a
ENSMUSG00000030672.6	74.3744	1.37699	0.336641	4.09036	4.30699e-05	0.000200501	Mylpf
ENSMUSG00000030703.7	75.1924	1.15286	0.330885	3.48419	0.000493635	0.00185572	Gdpd3
ENSMUSG00000030730.6	28.9776	1.53179	0.54021	2.83554	0.00457479	0.0133754	Atp2a1
ENSMUSG00000030739.9	350.489	1.06813	0.16088	6.6393	3.15183e-11	3.58389e-10	Myh14
ENSMUSG00000030742.6	16.5538	1.72455	0.706908	2.43957	0.0147047	0.0367205	Lat
ENSMUSG00000030762.5	10.0114	4.22407	1.29046	3.2733	0.00106298	0.00370136	Aqp8
ENSMUSG00000030769.8	4.28212	5.49882	1.89503	2.90171	0.00371131	0.0111786	Slc5a11
ENSMUSG00000030790.7	38.1153	1.50351	0.476302	3.15663	0.00159606	0.00531113	Adm
ENSMUSG00000031093.8	299.354	1.98347	0.180502	10.9886	4.33387e-28	1.68383e-26	Dock11
ENSMUSG00000031098.11	23.531	1.58798	0.58792	2.70101	0.00691292	0.0192072	Syt8
ENSMUSG00000031289.3	19.8447	2.31481	0.68201	3.39411	0.000688532	0.00251287	Il13ra2
ENSMUSG00000031297.8	176.528	1.57874	0.226662	6.96517	3.27997e-12	4.14987e-11	Slc7a3
ENSMUSG00000031303.8	30.5009	2.07248	0.558403	3.71145	0.000206078	0.00083962	Map3k15
ENSMUSG00000031385.8	284.827	1.06167	0.174052	6.09972	1.06258e-09	1.00673e-08	Plxnb3
ENSMUSG00000031428.5	16.4161	2.61131	0.819875	3.18501	0.00144747	0.0048747	Zcchc18
ENSMUSG00000031506.5	18.3353	3.45358	0.819785	4.21278	2.52243e-05	0.000122755	Ptpn7
ENSMUSG00000031520.4	46.0227	2.26215	0.469573	4.81747	1.45391e-06	8.71797e-06	Vegfc
ENSMUSG00000031523.8	271.593	1.51409	0.183928	8.23194	1.84201e-16	3.35444e-15	Dlc1
ENSMUSG00000031530.6	1866.03	1.49733	0.0830273	18.0342	1.05046e-72	1.89602e-70	Dusp4
ENSMUSG00000031662.7	87.6837	1.68964	0.312321	5.40996	6.3038e-08	4.70114e-07	Snx20
ENSMUSG00000031722.9	4807.47	1.63529	0.0825282	19.815	2.21137e-87	6.70893e-85	Hp
ENSMUSG00000031799.9	12497.9	1.08424	0.0574487	18.8732	1.8936e-79	4.737e-77	Tpm4
ENSMUSG00000031860.9	29.1829	1.49002	0.542719	2.74548	0.00604224	0.0170539	Pbx4
ENSMUSG00000031875.6	158.629	1.13458	0.225769	5.02541	5.02347e-07	3.24263e-06	Cmtm3
ENSMUSG00000031877.8	559.334	1.92711	0.134887	14.2869	2.64245e-46	2.2698e-44	Ces2g
ENSMUSG00000031884.8	107.998	2.53867	0.307541	8.25474	1.52236e-16	2.77943e-15	Ces2d-ps
ENSMUSG00000031886.7	90.2182	1.86355	0.313074	5.95244	2.64182e-09	2.37964e-08	Ces2e
ENSMUSG00000031995.2	911.735	1.13885	0.1075	10.5939	3.17961e-26	1.10044e-24	St14
ENSMUSG00000032017.7	24.7162	1.44171	0.570439	2.52736	0.0114924	0.0297296	Grik4
ENSMUSG00000032118.9	16.3506	3.03024	0.820832	3.69167	0.000222788	0.000903253	Fez1
ENSMUSG00000032122.8	33.4191	1.80712	0.503172	3.59146	0.000328837	0.00128287	Slc37a2
ENSMUSG00000032128.7	191.992	3.72031	0.273238	13.6156	3.23383e-42	2.40162e-40	Robo3
ENSMUSG00000032135.8	219.555	3.00904	0.233259	12.9	4.50023e-38	2.71902e-36	Mcam
ENSMUSG00000032202.4	18.7867	1.84937	0.69934	2.64445	0.00818228	0.0222231	Rab27a
ENSMUSG00000032257.5	21.0855	4.72856	0.991399	4.76959	1.84605e-06	1.08907e-05	Ankk1
ENSMUSG00000032271.7	147.339	1.44235	0.238833	6.03913	1.54948e-09	1.43189e-08	Nnmt
ENSMUSG00000032315.5	100.979	1.03245	0.292405	3.53091	0.000414134	0.0015823	Cyp1a1
ENSMUSG00000032327.8	3357.52	2.08479	0.0798184	26.1191	2.21236e-150	1.85565e-147	Stra6
ENSMUSG00000032373.8	78.0801	2.3209	0.351565	6.60161	4.06716e-11	4.58086e-10	Car12
ENSMUSG00000032374.8	527.623	1.26858	0.131959	9.61339	7.01966e-22	1.91383e-20	Plod2
ENSMUSG00000032380.2	31.7339	2.29662	0.536706	4.2791	1.87653e-05	9.31019e-05	Dapk2
ENSMUSG00000032420.6	52.5209	2.98164	0.465015	6.41192	1.43698e-10	1.52002e-09	Nt5e
ENSMUSG00000032487.7	43.0716	2.45664	0.472183	5.20272	1.96392e-07	1.35808e-06	Ptgs2
ENSMUSG00000032511.10	4.28212	5.49882	1.89503	2.90171	0.00371131	0.0111786	Scn5a
ENSMUSG00000032549.6	71.6492	1.87582	0.346263	5.41733	6.04965e-08	4.52106e-07	Rab6b
ENSMUSG00000032577.9	499.517	1.03675	0.137515	7.53921	4.72842e-14	7.16498e-13	Mapkapk3
ENSMUSG00000032648.8	294.214	1.96369	0.189822	10.3449	4.41456e-25	1.44374e-23	Pygm
ENSMUSG00000032657.9	97.4812	1.22771	0.291091	4.21762	2.46892e-05	0.000120357	Fam189b
ENSMUSG00000032661.8	84.5345	1.50479	0.313921	4.79355	1.63854e-06	9.76344e-06	Oas3
ENSMUSG00000032679.6	689.122	1.10571	0.120736	9.15807	5.28324e-20	1.25139e-18	Cd59a
ENSMUSG00000032724.5	1418.04	1.00866	0.089902	11.2196	3.26721e-29	1.31975e-27	Abtb2
ENSMUSG00000032776.7	39.3299	5.22667	0.822188	6.35702	2.057e-10	2.13005e-09	Mctp2
ENSMUSG00000032783.7	255.214	1.17205	0.199118	5.8862	3.95174e-09	3.48041e-08	Troap
ENSMUSG00000032860.3	328.062	1.33432	0.167313	7.97498	1.5241e-15	2.58734e-14	P2ry2
ENSMUSG00000033033.4	7.63129	4.84545	1.69724	2.8549	0.00430501	0.0127118	Calhm2
ENSMUSG00000033107.4	81.715	1.19439	0.326684	3.65611	0.000256067	0.00102276	Rnf125
ENSMUSG00000033220.6	88.5821	5.22661	0.959432	5.44761	5.10519e-08	3.86385e-07	Rac2
ENSMUSG00000033227.6	29.6549	3.25079	0.630917	5.15247	2.57072e-07	1.74635e-06	Wnt6
ENSMUSG00000033538.7	41.8741	1.49229	0.466709	3.19746	0.00138641	0.00469346	Casp4
ENSMUSG00000033595.6	12.3663	2.82526	0.912836	3.09503	0.0019679	0.006373	Lgi3
ENSMUSG00000033715.8	1685.36	1.18792	0.0905233	13.1228	2.43716e-39	1.60145e-37	Akr1c14
ENSMUSG00000033762.6	133.989	1.37095	0.251816	5.44426	5.20205e-08	3.92881e-07	Recql4
ENSMUSG00000033847.9	31.1695	1.6211	0.528272	3.06869	0.00215001	0.00689373	Pla2g4c
ENSMUSG00000033965.6	614.65	6.12058	0.279552	21.8943	2.94503e-106	1.44804e-103	Slc16a2
ENSMUSG00000034118.9	290.243	1.31598	0.172287	7.63831	2.20096e-14	3.44495e-13	Tpst1
ENSMUSG00000034161.7	30.6409	1.65561	0.548419	3.01889	0.00253706	0.00796651	Scx
ENSMUSG00000034275.10	89.8636	1.95236	0.321627	6.07025	1.27709e-09	1.19253e-08	Igsf9b
ENSMUSG00000034438.9	153.62	1.9134	0.24073	7.94832	1.89063e-15	3.19792e-14	Gbp8
ENSMUSG00000034452.7	6.04412	6.00458	1.76559	3.40089	0.000671656	0.00245505	Slc24a1
ENSMUSG00000034485.8	592.133	1.89287	0.129978	14.563	4.82789e-48	4.38477e-46	Uaca
ENSMUSG00000034493.1	14.2725	2.02907	0.783113	2.59103	0.00956904	0.0254182	4930556J24Rik
ENSMUSG00000034686.7	44.6289	1.43943	0.43455	3.31246	0.000924778	0.00327125	Prr7
ENSMUSG00000034792.8	10.5448	6.80942	1.63476	4.16539	3.10825e-05	0.000148777	Gna15
ENSMUSG00000034818.10	222.637	2.51998	0.233369	10.7983	3.50739e-27	1.28896e-25	Celf5
ENSMUSG00000034837.7	22.0432	2.24846	0.642647	3.49874	0.000467459	0.00176383	Gnat1
ENSMUSG00000034853.9	55.8747	1.39403	0.391331	3.56228	0.000367651	0.001423	Acot11
ENSMUSG00000034906.7	765.042	1.00222	0.112114	8.93928	3.917e-19	8.71334e-18	Ncaph
ENSMUSG00000035042.2	4.37085	5.55608	1.95225	2.84599	0.00442741	0.0130219	Ccl5
ENSMUSG00000035183.8	22.692	2.30605	0.653343	3.52962	0.000416158	0.00158876	Slc24a5
ENSMUSG00000035262.4	131.172	4.34801	0.368403	11.8023	3.79615e-32	1.74611e-30	Amh
ENSMUSG00000035274.7	18.5298	1.93664	0.699978	2.76671	0.00566244	0.0160966	Tpbg
ENSMUSG00000035314.8	2920.51	1.01246	0.0744684	13.5958	4.24133e-42	3.10139e-40	Gdpd5
ENSMUSG00000035356.9	1899.84	1.07071	0.0818858	13.0757	4.53559e-39	2.90014e-37	Nfkbiz
ENSMUSG00000035373.2	290.869	1.72115	0.18092	9.51334	1.84644e-21	4.90286e-20	Ccl7
ENSMUSG00000035385.5	22836	1.18778	0.0604911	19.6357	7.667e-86	2.2311e-83	Ccl2
ENSMUSG00000035513.10	29.6815	2.44051	0.569401	4.2861	1.81841e-05	9.05016e-05	Ntng2
ENSMUSG00000035671.4	2040.85	1.2762	0.0809046	15.7741	4.68984e-56	6.02455e-54	Zswim4
ENSMUSG00000035818.6	89.158	2.94738	0.350283	8.41428	3.95327e-17	7.53605e-16	9930023K05Rik
ENSMUSG00000036067.6	36.1702	2.96101	0.578011	5.12276	3.01103e-07	2.01853e-06	Slc2a6
ENSMUSG00000036109.9	90.64	1.05894	0.29571	3.58102	0.000342251	0.00133301	Mbnl3
ENSMUSG00000036452.10	275.345	1.35678	0.17842	7.60443	2.86165e-14	4.42563e-13	Arhgap26
ENSMUSG00000036480.7	6.81945	2.98652	1.29245	2.31075	0.0208467	0.0493858	1700027L20Rik
ENSMUSG00000036564.10	85.5068	2.31278	0.358753	6.44673	1.14293e-10	1.22534e-09	Ndrg4
ENSMUSG00000036596.5	10.6904	2.8725	0.990807	2.89915	0.00374175	0.0112465	Cpz
ENSMUSG00000036718.10	802.707	1.15083	0.112057	10.27	9.61773e-25	3.09569e-23	Micall2
ENSMUSG00000036814.6	110.317	1.44536	0.276765	5.22234	1.76678e-07	1.2301e-06	Slc6a20a
ENSMUSG00000036872.9	27.4308	2.85848	0.634058	4.50823	6.5371e-06	3.54151e-05	Abcc12
ENSMUSG00000036908.9	458.224	1.2438	0.139961	8.88677	6.29109e-19	1.3822e-17	Unc93b1
ENSMUSG00000037033.8	538.406	8.22571	0.559917	14.6909	7.36889e-49	6.9127e-47	Clca4
ENSMUSG00000037071.2	2348.26	1.7557	0.0804043	21.8358	1.05972e-105	5.03686e-103	Scd1
ENSMUSG00000037157.8	715.271	1.03358	0.120101	8.60594	7.56957e-18	1.52882e-16	Il22ra1
ENSMUSG00000037405.7	3680.42	1.02032	0.0706791	14.4359	3.07566e-47	2.72396e-45	Icam1
ENSMUSG00000037447.9	143.432	1.30008	0.238909	5.44175	5.27599e-08	3.97834e-07	Arid5a
ENSMUSG00000037474.7	575.002	1.12162	0.126577	8.86115	7.91916e-19	1.72924e-17	Dtl
ENSMUSG00000037577.6	37.4812	2.34982	0.50045	4.69541	2.66078e-06	1.53728e-05	Ephx3
ENSMUSG00000037583.2	36.1509	1.55682	0.487511	3.1934	0.00140609	0.00474992	Nr0b2
ENSMUSG00000037600.10	40.0651	1.09525	0.44128	2.48198	0.0130656	0.0331676	1810019J16Rik
ENSMUSG00000037624.8	8.60131	2.52923	1.09109	2.31807	0.0204453	0.0485963	Kcnk2
ENSMUSG00000037716.8	7.40255	3.75526	1.35618	2.769	0.00562292	0.0160098	Ccdc33
ENSMUSG00000037722.7	2412.64	1.03477	0.0760457	13.6072	3.62706e-42	2.6797e-40	Gnpnat1
ENSMUSG00000037725.7	987.675	1.24866	0.104945	11.8981	1.21001e-32	5.7131e-31	Ckap2
ENSMUSG00000037798.6	140.11	1.18606	0.244198	4.85697	1.19195e-06	7.23546e-06	Mat1a
ENSMUSG00000037855.9	713.631	1.83156	0.121032	15.1328	9.84258e-52	1.06322e-49	Zfp365
ENSMUSG00000037896.10	1292.42	1.18771	0.100155	11.8587	1.93908e-32	9.03572e-31	Rcor1
ENSMUSG00000037940.8	51.8567	2.02815	0.414492	4.89311	9.9255e-07	6.0977e-06	Inpp4b
ENSMUSG00000037995.8	179.611	1.04777	0.213527	4.90694	9.25071e-07	5.70803e-06	Igsf9
ENSMUSG00000038067.2	76.4595	3.87875	0.439137	8.83265	1.02221e-18	2.21178e-17	Csf3
ENSMUSG00000038068.8	15.711	2.03461	0.749311	2.71531	0.00662147	0.0184965	Rnf144b
ENSMUSG00000038146.7	986.677	2.5015	0.113598	22.0206	1.82954e-107	9.31696e-105	Notch3
ENSMUSG00000038167.6	81.5372	1.34994	0.336	4.01766	5.8778e-05	0.000267171	Plekhg6
ENSMUSG00000038295.8	340.869	2.66933	0.180692	14.7728	2.19488e-49	2.08646e-47	Atg9b
ENSMUSG00000038327.8	13.8428	2.33707	0.839321	2.78448	0.00536142	0.0153701	Serpinb9f
ENSMUSG00000038352.9	10.497	2.27429	0.945896	2.40438	0.0161999	0.0398473	Arl5c
ENSMUSG00000038453.8	17.2193	4.42496	1.02319	4.32469	1.52749e-05	7.72632e-05	Srcin1
ENSMUSG00000038463.8	63.804	2.61007	0.413799	6.30758	2.83426e-10	2.87847e-09	Olfml2b
ENSMUSG00000038517.8	780.416	1.61423	0.114598	14.086	4.63249e-45	3.81819e-43	Tbkbp1
ENSMUSG00000038521.10	171.23	1.54234	0.223687	6.89506	5.38423e-12	6.64132e-11	C1s
ENSMUSG00000038540.8	8.42894	3.32217	1.20875	2.74843	0.00598814	0.016928	Tmc3
ENSMUSG00000038560.7	47.5103	2.01261	0.436704	4.60864	4.05306e-06	2.27047e-05	Sp6
ENSMUSG00000038591.3	15.7291	2.97307	0.854665	3.47863	0.000503976	0.0018926	Colec10
ENSMUSG00000038600.6	80.182	1.59301	0.321459	4.95557	7.21201e-07	4.52822e-06	Atp6v0a4
ENSMUSG00000038605.8	103.07	1.18714	0.305712	3.88319	0.000103095	0.000446004	Samd10
ENSMUSG00000038608.8	6.54889	3.55073	1.40252	2.53167	0.0113521	0.0294362	Dock10
ENSMUSG00000038663.7	196.639	2.47722	0.225704	10.9755	5.01031e-28	1.92566e-26	Fsd2
ENSMUSG00000038774.8	2049.92	1.27766	0.0819684	15.5873	8.88239e-55	1.06432e-52	Ascc3
ENSMUSG00000038893.6	126.896	1.06206	0.258683	4.10563	4.03218e-05	0.000188755	Fam117a
ENSMUSG00000038917.3	25.3776	1.81178	0.574573	3.15326	0.00161457	0.00536771	3930402G23Rik
ENSMUSG00000038925.6	17.1882	2.52083	0.759578	3.31872	0.000904301	0.00320757	E330034G19Rik
ENSMUSG00000038963.9	68.8232	1.709	0.350022	4.88254	1.0473e-06	6.40645e-06	Slco4a1
ENSMUSG00000038984.3	25.871	1.67485	0.584418	2.86584	0.00415899	0.0123574	Tspyl5
ENSMUSG00000039057.8	36.7766	2.38598	0.537741	4.43704	9.1203e-06	4.79876e-05	Myo16
ENSMUSG00000039131.9	35.9078	3.06868	0.561433	5.4658	4.60818e-08	3.50817e-07	Gipc2
ENSMUSG00000039145.9	467.649	1.14187	0.150529	7.58571	3.30676e-14	5.08641e-13	Camk1d
ENSMUSG00000039193.7	44.8513	1.67336	0.460652	3.63259	0.000280587	0.00110982	Nlrc4
ENSMUSG00000039196.2	941.158	2.92866	0.12399	23.6201	2.39659e-123	1.70865e-120	Orm1
ENSMUSG00000039232.5	148.2	1.0681	0.237151	4.50386	6.67291e-06	3.6096e-05	Stx11
ENSMUSG00000039234.7	701.698	1.55834	0.119903	12.9967	1.27725e-38	7.91839e-37	Sec24d
ENSMUSG00000039238.6	160.18	2.15067	0.249395	8.62356	6.49043e-18	1.31833e-16	Zfp750
ENSMUSG00000039239.8	629.357	1.25674	0.122657	10.246	1.23371e-24	3.91792e-23	Tgfb2
ENSMUSG00000039304.5	19.2813	3.28281	0.784378	4.18524	2.84859e-05	0.000137363	Tnfsf10
ENSMUSG00000039328.9	95.9832	1.32717	0.29369	4.51894	6.21507e-06	3.37603e-05	Rnf122
ENSMUSG00000039395.7	364.013	3.48261	0.200341	17.3835	1.10092e-67	1.80437e-65	Mreg
ENSMUSG00000039396.4	143.467	1.17299	0.251798	4.65844	3.18618e-06	1.82018e-05	Neil3
ENSMUSG00000039452.5	62.7334	2.04239	0.762214	2.67955	0.00737204	0.0202696	Snx22
ENSMUSG00000039742.8	67.2985	2.12787	0.381289	5.58074	2.39496e-08	1.89195e-07	Fam71f1
ENSMUSG00000039824.3	47.3166	1.05263	0.433076	2.43059	0.0150743	0.0375188	Myl6b
ENSMUSG00000039903.9	11.9858	2.5143	0.900965	2.79067	0.00525985	0.0151119	4931408A02Rik
ENSMUSG00000039936.10	33.9799	3.32788	0.59633	5.58061	2.39675e-08	1.89232e-07	Pik3cd
ENSMUSG00000039982.7	3463.79	1.219	0.0807269	15.1003	1.61247e-51	1.6906e-49	Dtx4
ENSMUSG00000040017.7	25.1894	4.22873	0.814117	5.19426	2.05536e-07	1.41513e-06	Saa4
ENSMUSG00000040026.7	5363.39	7.77937	0.161065	48.2996	0	0	Saa3
ENSMUSG00000040121.4	26.4831	1.64344	0.577717	2.84471	0.00444522	0.0130635	Rep15
ENSMUSG00000040181.8	37.9406	3.04069	0.554035	5.48826	4.05919e-08	3.11685e-07	Fmo1
ENSMUSG00000040345.8	8.39981	2.84447	1.11583	2.54919	0.0107975	0.0282135	Arhgap9
ENSMUSG00000040405.7	32.6003	3.26918	0.600298	5.44593	5.1535e-08	3.89628e-07	Havcr1
ENSMUSG00000040495.3	15.9719	2.38281	0.772695	3.08377	0.00204396	0.00659088	Chrm4
ENSMUSG00000040613.7	196.231	1.89283	0.21823	8.67356	4.18824e-18	8.59282e-17	Apobec1
ENSMUSG00000040710.4	104.425	2.68002	0.317263	8.4473	2.98118e-17	5.70586e-16	St8sia4
ENSMUSG00000040836.8	20.4015	1.99604	0.648739	3.0768	0.00209232	0.00673008	Gpr161
ENSMUSG00000040855.8	27.4796	2.41427	0.584427	4.13101	3.61178e-05	0.000170531	Reps2
ENSMUSG00000040990.10	189.324	1.33287	0.214579	6.21156	5.24605e-10	5.15885e-09	Sh3kbp1
ENSMUSG00000041120.6	119.902	1.1061	0.270166	4.09415	4.23724e-05	0.000197512	Nbl1
ENSMUSG00000041144.8	105.61	1.32353	0.282321	4.68803	2.75843e-06	1.58875e-05	Dnahc7b
ENSMUSG00000041261.8	19.5451	3.09375	0.763213	4.05358	5.04399e-05	0.000231708	Car8
ENSMUSG00000041324.7	188.145	1.32525	0.219353	6.0416	1.52596e-09	1.41146e-08	Inhba
ENSMUSG00000041449.9	221.268	1.07003	0.194157	5.51118	3.56428e-08	2.75913e-07	Serpina3h
ENSMUSG00000041481.9	123.06	3.76215	0.338653	11.1092	1.13213e-28	4.49665e-27	Serpina3g
ENSMUSG00000041577.5	33.2656	1.6097	0.50677	3.17639	0.0014912	0.00499485	Prelp
ENSMUSG00000041592.9	4.84214	5.67396	1.85576	3.05748	0.00223206	0.00712172	Sdk2
ENSMUSG00000041797.7	26.0345	1.76554	0.623243	2.83283	0.00461378	0.0134728	Abca9
ENSMUSG00000041842.8	73.4721	1.57334	0.359685	4.37421	1.21875e-05	6.26378e-05	Fhdc1
ENSMUSG00000042116.3	24.8096	1.69382	0.595712	2.84335	0.00446426	0.0131033	Vwa1
ENSMUSG00000042156.8	101.95	1.46395	0.296933	4.93023	8.21318e-07	5.10959e-06	Dzip1
ENSMUSG00000042213.9	52.6207	1.92185	0.40971	4.69075	2.72201e-06	1.57138e-05	Anubl1
ENSMUSG00000042244.4	42.8333	6.37227	1.09	5.84614	5.031e-09	4.37421e-08	Pglyrp3
ENSMUSG00000042246.4	77.4157	1.22097	0.323095	3.77897	0.000157478	0.000656763	Tmc7
ENSMUSG00000042286.7	1120.4	1.22576	0.10253	11.9551	6.10849e-33	2.92285e-31	Stab1
ENSMUSG00000042349.7	7796.66	1.2307	0.0661388	18.6078	2.77542e-77	5.8198e-75	Ikbke
ENSMUSG00000042453.7	7.50093	3.11768	1.25576	2.4827	0.0130393	0.0331184	Reln
ENSMUSG00000042532.8	35.6061	3.40415	0.587169	5.79757	6.72836e-09	5.75178e-08	Golga7b
ENSMUSG00000042677.7	980.452	1.72975	0.116861	14.8017	1.42773e-49	1.3849e-47	Zc3h12a
ENSMUSG00000042793.7	17.7498	1.85467	0.692847	2.67689	0.00743099	0.0204119	Lgr6
ENSMUSG00000042804.7	18.8108	2.35753	0.700845	3.36384	0.000768673	0.00277903	Gpr153
ENSMUSG00000043029.2	21.9548	1.62276	0.612404	2.64982	0.00805352	0.0219151	Trpv3
ENSMUSG00000043068.5	14.6658	2.25646	0.817869	2.75895	0.00579868	0.0164544	Fam89a
ENSMUSG00000043099.4	17.0953	2.3508	0.747477	3.14498	0.00166096	0.00549505	Hic1
ENSMUSG00000043333.6	42.9962	1.20058	0.43361	2.7688	0.00562628	0.0160162	Rhbdl2
ENSMUSG00000043782.8	6.95605	3.01361	1.27622	2.36136	0.018208	0.0440571	Ccdc64b
ENSMUSG00000043903.2	29.252	1.48942	0.541812	2.74897	0.00597832	0.0169137	Gm22
ENSMUSG00000043953.8	12.431	3.92486	1.10031	3.56706	0.000361003	0.00140031	Ccrl2
ENSMUSG00000044005.7	356.294	2.28445	0.179066	12.7576	2.82858e-37	1.61979e-35	Gls2
ENSMUSG00000044006.8	25.8923	3.74827	0.729118	5.14082	2.73544e-07	1.84944e-06	Cilp2
ENSMUSG00000044162.9	168.274	4.78506	0.361193	13.2479	4.63864e-40	3.10528e-38	Tnip3
ENSMUSG00000044165.6	41.738	1.66944	0.447564	3.73005	0.000191442	0.000784417	Bcl2l15
ENSMUSG00000044313.7	8.75816	5.05328	1.66542	3.03423	0.00241148	0.00762087	Mab21l3
ENSMUSG00000044646.8	17.2628	2.20478	0.72993	3.02054	0.00252325	0.00792935	Zbtb7c
ENSMUSG00000044748.8	52.4298	2.44133	0.454306	5.37375	7.7115e-08	5.66795e-07	Defb1
ENSMUSG00000045288.10	38.8267	1.104	0.463508	2.38185	0.0172261	0.0419948	Ush1g
ENSMUSG00000045312.5	370.737	2.1652	0.168499	12.8499	8.60963e-38	5.1152e-36	Lhfpl2
ENSMUSG00000045349.9	43.2661	1.94135	0.451092	4.30367	1.67991e-05	8.42552e-05	Sh2d5
ENSMUSG00000045502.4	10.9067	2.91374	1.02709	2.83688	0.00455561	0.0133358	Niacr1
ENSMUSG00000045545.8	12.9125	3.54684	1.00668	3.5233	0.000426214	0.00162367	Krt14
ENSMUSG00000045777.8	50.5331	1.71471	0.429661	3.99084	6.58387e-05	0.000296993	6330512M04Rik
ENSMUSG00000046110.9	27.6218	1.5185	0.544696	2.7878	0.00530681	0.0152376	Serinc4
ENSMUSG00000046186.8	133.511	1.36618	0.248622	5.49502	3.90676e-08	3.01116e-07	Cd109
ENSMUSG00000046275.2	9.52308	5.17095	1.65692	3.12082	0.00180351	0.00590771	Tusc5
ENSMUSG00000046387.4	135.316	1.09169	0.245579	4.44537	8.774e-06	4.63022e-05	Pcdhb17
ENSMUSG00000046449.9	19.3935	1.79358	0.655609	2.73574	0.006224	0.017508	C77370
ENSMUSG00000046610.8	10.7949	2.57865	0.988042	2.60986	0.00905788	0.0242593	5330437I02Rik
ENSMUSG00000046623.2	1553.02	1.05426	0.0894357	11.7879	4.50675e-32	2.05967e-30	Gjb4
ENSMUSG00000046841.4	64.446	1.02336	0.34874	2.93444	0.00334152	0.0102027	Ckap4
ENSMUSG00000047026.8	4.43234	5.56482	1.8776	2.96379	0.00303877	0.0093585	Acsm4
ENSMUSG00000047180.6	780.442	2.19481	0.118354	18.5444	9.04271e-77	1.81606e-74	Neurl3
ENSMUSG00000047443.8	89.9538	1.34641	0.310254	4.33969	1.42686e-05	7.25331e-05	Fam132b
ENSMUSG00000047712.7	17.0431	6.03098	1.56496	3.85377	0.000116313	0.000499398	Ust
ENSMUSG00000047810.7	181.126	1.88564	0.225239	8.37173	5.67761e-17	1.06663e-15	Ccdc88b
ENSMUSG00000047910.5	58.9035	1.31346	0.368547	3.56388	0.000365411	0.00141587	Pcdhb16
ENSMUSG00000047988.1	6.84252	3.63625	1.38304	2.62918	0.0085591	0.0231058	4933428G20Rik
ENSMUSG00000048191.8	9.88785	3.12327	1.06555	2.93115	0.00337711	0.0102982	Muc6
ENSMUSG00000048373.7	97.7996	1.31022	0.293132	4.46971	7.83244e-06	4.17974e-05	Fgfbp1
ENSMUSG00000048779.4	140.296	4.64923	0.381388	12.1903	3.50163e-34	1.7896e-32	P2ry6
ENSMUSG00000048905.4	18.3762	4.08123	0.925567	4.40944	1.0364e-05	5.41121e-05	4930539E08Rik
ENSMUSG00000048970.8	1078.22	1.15832	0.102941	11.2523	2.25606e-29	9.16501e-28	C1galt1c1
ENSMUSG00000049097.8	13.4788	2.95783	0.891712	3.31702	0.000909831	0.00322558	Ankrd34a
ENSMUSG00000049281.8	14.9349	3.76225	0.959984	3.91908	8.88888e-05	0.000389271	Scn3b
ENSMUSG00000049580.5	1549.51	1.00605	0.0881126	11.4177	3.40995e-30	1.43429e-28	Tsku
ENSMUSG00000049593.7	10.3534	2.83578	1.05688	2.68316	0.00729309	0.0200874	Lce1h
ENSMUSG00000049985.7	88.1695	1.05251	0.299937	3.50912	0.000449597	0.00170545	Ankrd55
ENSMUSG00000050089.7	5.7641	5.93758	1.78004	3.33564	0.000851036	0.00304286	Akap4
ENSMUSG00000050097.6	53.8974	1.19332	0.395302	3.01877	0.00253807	0.00796793	Ces2b
ENSMUSG00000050192.7	306.224	2.03514	0.177459	11.4683	1.90396e-30	8.10405e-29	Eif5a2
ENSMUSG00000050359.6	295.506	1.40907	0.182876	7.70503	1.30816e-14	2.07255e-13	Sprr1a
ENSMUSG00000050370.4	60.4351	5.03695	0.635843	7.92169	2.34305e-15	3.94445e-14	Ch25h
ENSMUSG00000050440.7	132.625	9.01653	1.45917	6.17921	6.44228e-10	6.29182e-09	Hamp
ENSMUSG00000050459.2	1284.74	1.04474	0.101747	10.268	9.82422e-25	3.15503e-23	Gm17646
ENSMUSG00000050578.9	394.81	3.49128	0.185621	18.8087	6.41065e-79	1.49852e-76	Mmp13
ENSMUSG00000050737.10	77.137	2.47346	0.366625	6.74656	1.51392e-11	1.78336e-10	Ptges
ENSMUSG00000050953.8	23.1695	2.10708	0.628053	3.35494	0.000793836	0.00286275	Gja1
ENSMUSG00000051343.8	1626.22	1.4463	0.0940871	15.372	2.52379e-53	2.94973e-51	Rab11fip5
ENSMUSG00000051378.10	446.43	1.11742	0.149333	7.48273	7.27921e-14	1.08571e-12	Kif18b
ENSMUSG00000051457.6	36.6292	2.98908	0.543991	5.49472	3.91322e-08	3.01451e-07	Spn
ENSMUSG00000051832.7	48.9203	1.27747	0.409775	3.1175	0.00182394	0.00595958	E230016K23Rik
ENSMUSG00000051998.7	246.344	1.15074	0.186441	6.17215	6.73688e-10	6.57068e-09	Lax1
ENSMUSG00000052117.5	20.2567	4.22894	1.4827	2.85219	0.00434196	0.0128076	D630039A03Rik
ENSMUSG00000052125.10	183.163	1.67097	0.218489	7.64784	2.04387e-14	3.20258e-13	F730043M19Rik
ENSMUSG00000052131.7	305.793	2.68117	0.197636	13.5662	6.35091e-42	4.57362e-40	Akr1b7
ENSMUSG00000052396.7	114.722	1.89809	0.285671	6.64431	3.04631e-11	3.46943e-10	Mogat2
ENSMUSG00000052415.5	6.16293	4.53439	1.75157	2.58875	0.00963245	0.0255676	Tchh
ENSMUSG00000052485.7	191.761	1.44673	0.225949	6.40289	1.52465e-10	1.60918e-09	Tmem171
ENSMUSG00000052565.5	75.3856	1.25514	0.325439	3.85677	0.000114897	0.000493764	Hist1h1d
ENSMUSG00000052688.6	25.7592	2.00536	0.602653	3.32755	0.000876118	0.00312158	5430435G22Rik
ENSMUSG00000052861.7	10.8299	2.09814	0.900958	2.32879	0.01987	0.0474187	Dnahc6
ENSMUSG00000053007.6	272.591	1.19266	0.182103	6.5494	5.7769e-11	6.3756e-10	Creb5
ENSMUSG00000053141.9	206.161	1.21224	0.205864	5.88853	3.8965e-09	3.43601e-08	Ptprt
ENSMUSG00000053219.7	40.2943	1.41017	0.455894	3.09319	0.00198016	0.00640688	Raet1c
ENSMUSG00000053411.9	32.1936	1.31812	0.508521	2.59206	0.00954023	0.0253606	Cbx7
ENSMUSG00000053442.3	16.9903	2.18161	0.744157	2.93165	0.0033717	0.0102861	4930597O21Rik
ENSMUSG00000053469.7	56.7016	1.11589	0.372301	2.99728	0.00272403	0.00849561	Tg
ENSMUSG00000053580.8	286.884	1.26666	0.175566	7.21469	5.40551e-13	7.48322e-12	Tanc2
ENSMUSG00000053666.4	18.4537	1.59186	0.663485	2.39925	0.0164289	0.040327	Gm9917
ENSMUSG00000053687.8	31.5607	1.28048	0.49866	2.56784	0.0102334	0.0269072	Dpep2
ENSMUSG00000053889.5	20.6367	1.51415	0.634214	2.38745	0.0169658	0.0414239	A130066N16Rik
ENSMUSG00000054005.4	5.85226	3.38226	1.42746	2.36942	0.017816	0.0432332	Mill1
ENSMUSG00000054065.5	24.0604	1.54415	0.579341	2.66536	0.00769052	0.0210357	Pkp3
ENSMUSG00000054169.6	11.6254	2.45218	0.900564	2.72293	0.00647052	0.0181228	Ceacam10
ENSMUSG00000054520.8	241.958	1.12458	0.196551	5.72157	1.05546e-08	8.77542e-08	Sh3bp2
ENSMUSG00000054568.7	14.1259	2.36928	0.845252	2.80304	0.0050623	0.014615	Dub1
ENSMUSG00000054579.7	903.091	1.00965	0.105818	9.54132	1.41029e-21	3.77286e-20	9130219A07Rik
ENSMUSG00000054580.7	259.43	1.1097	0.181199	6.1242	9.11432e-10	8.70469e-09	Pla2r1
ENSMUSG00000054588.7	232.475	2.14144	0.202032	10.5995	2.99555e-26	1.04434e-24	Gbp10
ENSMUSG00000054720.6	336.863	1.47371	0.175482	8.39808	4.53846e-17	8.61702e-16	Lrrc8c
ENSMUSG00000054752.9	369.546	1.4906	0.157366	9.47217	2.74083e-21	7.09284e-20	Fsd1l
ENSMUSG00000054855.7	2927	1.51527	0.0737843	20.5364	1.01777e-93	3.72112e-91	Rnd1
ENSMUSG00000054944.7	33.1664	1.3796	0.536355	2.57219	0.0101058	0.0266176	5330416C01Rik
ENSMUSG00000054999.2	19.2783	1.57435	0.654222	2.40645	0.0161084	0.0396633	Naaladl1
ENSMUSG00000055301.7	17.8228	2.25944	0.724324	3.11938	0.00181232	0.0059284	Adh7
ENSMUSG00000055632.10	114.047	3.08291	0.317619	9.70633	2.83345e-22	7.84507e-21	Hmcn2
ENSMUSG00000055926.2	17.332	2.70234	0.781124	3.45956	0.000541066	0.00201701	Gm14137
ENSMUSG00000056457.5	14.6965	4.7862	1.21147	3.95075	7.79053e-05	0.000345629	Prl2c3
ENSMUSG00000056481.6	11.0476	2.14202	0.892348	2.40043	0.0163759	0.0402316	Cd248
ENSMUSG00000056531.6	66.055	1.42747	0.350164	4.07659	4.57015e-05	0.000211921	Ccdc18
ENSMUSG00000056643.4	62.2729	1.16781	0.355217	3.28758	0.00101051	0.00353853	Chst13
ENSMUSG00000056656.4	86.9703	2.64263	0.342141	7.7238	1.12911e-14	1.79888e-13	Apol8
ENSMUSG00000056737.8	100.749	1.00179	0.283444	3.53437	0.000408749	0.00156508	Capg
ENSMUSG00000056743.3	8.60189	5.01257	1.70544	2.93917	0.00329095	0.0100526	Gm10009
ENSMUSG00000057465.4	47.7587	8.9923	1.4914	6.02942	1.64546e-09	1.51764e-08	Saa2
ENSMUSG00000057497.7	1617.92	1.11944	0.0872227	12.8343	1.05392e-37	6.23563e-36	Fam136a
ENSMUSG00000057726.2	46.4807	3.00953	0.499336	6.02707	1.66956e-09	1.53787e-08	Serpinb9g
ENSMUSG00000057897.7	31.9644	2.2189	0.552653	4.01499	5.94479e-05	0.0002697	Camk2b
ENSMUSG00000058230.5	6754.72	1.00024	0.0822528	12.1606	5.03992e-34	2.56658e-32	Grlf1
ENSMUSG00000058248.6	9.56831	4.13612	1.31365	3.14858	0.00164068	0.00544311	Kcnh1
ENSMUSG00000058427.6	161.309	3.88561	0.305712	12.71	5.20027e-37	2.95421e-35	Cxcl2
ENSMUSG00000058470.4	28.2184	2.90851	0.614203	4.73542	2.18603e-06	1.27539e-05	Gm8369
ENSMUSG00000059434.5	50.3751	1.51906	0.402221	3.77666	0.000158942	0.000662291	Gckr
ENSMUSG00000059878.6	433.779	1.0815	0.144183	7.50087	6.33937e-14	9.48511e-13	Zfp422
ENSMUSG00000059895.6	1153.6	1.86812	0.0999046	18.699	5.04139e-78	1.12321e-75	Ptp4a3
ENSMUSG00000060029.7	31.6803	1.5283	0.517589	2.95272	0.00314984	0.00966923	4930473A02Rik
ENSMUSG00000060275.4	35.3483	1.66857	0.486961	3.42649	0.000611432	0.00225282	Nrg2
ENSMUSG00000060459.6	77.0194	2.22698	0.351502	6.3356	2.36421e-10	2.43403e-09	Kng2
ENSMUSG00000060568.7	163.845	1.05099	0.234641	4.47913	7.49471e-06	4.01605e-05	Fam78b
ENSMUSG00000060671.6	502.319	1.32707	0.14137	9.38723	6.15964e-21	1.54088e-19	Atp8b2
ENSMUSG00000060924.7	52.2394	1.47219	0.402096	3.66128	0.000250958	0.00100433	Csmd1
ENSMUSG00000060985.8	9.09001	6.60917	1.71548	3.85267	0.000116836	0.000500889	Tdrd5
ENSMUSG00000061119.6	457.741	1.9589	0.146151	13.4033	5.78696e-41	4.02519e-39	Prcp
ENSMUSG00000061462.8	5.52779	4.36703	1.78079	2.45229	0.014195	0.0356411	Obscn
ENSMUSG00000061540.3	47.8525	3.99877	0.569672	7.01941	2.228e-12	2.87763e-11	Orm2
ENSMUSG00000061584.5	26.0127	1.46407	0.567429	2.58018	0.0098749	0.0261042	Lyg2
ENSMUSG00000061825.3	279.411	2.72035	0.200969	13.5362	9.56008e-42	6.81586e-40	Ces2c
ENSMUSG00000062044.7	36.1138	1.83	0.483918	3.78164	0.000155798	0.000650329	Lmtk3
ENSMUSG00000062310.6	62.3381	1.08518	0.380357	2.85306	0.00433003	0.0127777	Glrp1
ENSMUSG00000062342.2	29.0818	3.5397	0.665372	5.31988	1.03836e-07	7.49672e-07	Serpinb9e
ENSMUSG00000062488.8	120.766	1.39689	0.260567	5.36095	8.27835e-08	6.04718e-07	I830012O16Rik
ENSMUSG00000062515.2	11.8125	2.25134	0.871614	2.58296	0.00979579	0.025934	Fabp4
ENSMUSG00000062551.6	5.64055	3.32237	1.44055	2.30631	0.0210931	0.0498628	Prl2c1
ENSMUSG00000062609.7	7.87442	6.38908	1.69598	3.76718	0.000165102	0.000684753	Kcnj15
ENSMUSG00000062826.5	33.1828	3.16319	0.589993	5.36139	8.25827e-08	6.0356e-07	Ces2f
ENSMUSG00000063234.4	8.57916	3.35922	1.22342	2.74575	0.00603723	0.0170431	Gpr84
ENSMUSG00000063428.6	81.7794	1.35078	0.317191	4.25857	2.05743e-05	0.000101617	Ddo
ENSMUSG00000063851.5	32.0357	2.66871	0.556947	4.79167	1.65397e-06	9.84668e-06	Rnf183
ENSMUSG00000064032.2	28.0565	1.69919	0.600095	2.83154	0.00463247	0.0135191	Gm10143
ENSMUSG00000064246.4	9.00128	6.58363	1.66749	3.94824	7.87289e-05	0.000348849	Chi3l1
ENSMUSG00000066885.5	13.2493	2.68102	0.872166	3.07398	0.00211226	0.00678502	Ptprv
ENSMUSG00000067158.7	55.7197	1.4587	0.394635	3.69632	0.000218745	0.000887365	Col4a4
ENSMUSG00000067626.4	8.46111	3.9652	1.32565	2.99114	0.00277936	0.00863982	Gm17245
ENSMUSG00000067889.4	286.424	1.84866	0.188229	9.82135	9.11148e-23	2.60362e-21	Spnb3
ENSMUSG00000068227.2	15.0028	2.28391	0.78801	2.89833	0.00375153	0.0112688	Il2rb
ENSMUSG00000068246.4	11.6553	2.72175	0.927974	2.93301	0.00335698	0.0102455	Apol9a
ENSMUSG00000068349.5	15.4124	2.7142	0.814306	3.33314	0.000858708	0.00306491	Gml
ENSMUSG00000068600.3	10.7355	3.25616	1.058	3.07766	0.00208632	0.00671443	Hemt1
ENSMUSG00000068859.5	26.0279	3.19786	0.696194	4.59334	4.36212e-06	2.42967e-05	Sp9
ENSMUSG00000069135.5	1009.07	1.23586	0.102354	12.0744	1.44179e-33	7.18924e-32	Fgfr1op
ENSMUSG00000069170.6	70.5253	1.24124	0.340822	3.64191	0.000270625	0.00107429	Gpr98
ENSMUSG00000069892.3	223.826	1.1799	0.193453	6.09918	1.06616e-09	1.00946e-08	9930111J21Rik2
ENSMUSG00000069917.6	4.01572	5.43104	1.95195	2.78237	0.00539637	0.0154512	Hba-a2
ENSMUSG00000069919.6	7.78832	4.89229	1.70938	2.86202	0.00420948	0.0124736	Hba-a1
ENSMUSG00000070000.6	73.0089	1.07007	0.329958	3.24304	0.0011826	0.00406115	Fcho1
ENSMUSG00000070313.1	94.1005	1.28866	0.303591	4.24473	2.18857e-05	0.000107796	A630095E13Rik
ENSMUSG00000070337.4	60.1511	3.42672	0.462478	7.40948	1.26793e-13	1.86386e-12	Gpr179
ENSMUSG00000070531.3	5.5592	5.89309	1.80151	3.2712	0.00107093	0.00372267	Wfdc6b
ENSMUSG00000070695.3	342.789	2.73262	0.191448	14.2734	3.20612e-46	2.73749e-44	Cntnap5a
ENSMUSG00000070798.3	8.87092	4.02568	1.30945	3.07434	0.00210968	0.00677828	Psg25
ENSMUSG00000071361.1	13.5356	3.61236	0.984932	3.66763	0.000244811	0.000982207	Mcpt9
ENSMUSG00000071452.4	16.5603	2.62679	0.790902	3.32126	0.000896107	0.00318246	Gm11397
ENSMUSG00000071537.3	177.926	1.24001	0.215503	5.75402	8.71481e-09	7.34858e-08	Klrg2
ENSMUSG00000071552.4	169.182	1.65686	0.229789	7.21035	5.58074e-13	7.71831e-12	Tigit
ENSMUSG00000071656.5	20.0663	2.33694	0.693739	3.36861	0.00075548	0.00273689	Lrrn4cl
ENSMUSG00000071715.5	39.3752	2.82986	0.514401	5.50128	3.77051e-08	2.90772e-07	Ncf4
ENSMUSG00000072647.3	45.9859	1.41457	0.41818	3.38268	0.000717823	0.00261175	Adam1a
ENSMUSG00000072945.3	176.611	2.36922	0.234077	10.1215	4.43447e-24	1.35399e-22	Ripply1
ENSMUSG00000073374.2	69.158	1.02805	0.335216	3.06683	0.00216343	0.00693065	C030034I22Rik
ENSMUSG00000073415.4	127.842	1.12286	0.255245	4.39915	1.08675e-05	5.65751e-05	Gm10501
ENSMUSG00000073433.3	32.2029	1.20564	0.494261	2.43927	0.0147168	0.0367444	Arhgdig
ENSMUSG00000073731.6	8.97874	2.97324	1.12413	2.64492	0.00817099	0.0222051	AI507597
ENSMUSG00000073778.2	41.6943	4.47491	0.671719	6.66188	2.70345e-11	3.10125e-10	Gm10574
ENSMUSG00000074024.4	118.633	1.18072	0.260064	4.54011	5.6226e-06	3.0741e-05	4632427E13Rik
ENSMUSG00000074115.3	110.942	8.7563	1.46217	5.98858	2.11679e-09	1.92619e-08	Saa1
ENSMUSG00000074151.5	78.8482	1.63519	0.325837	5.01842	5.20969e-07	3.3507e-06	Nlrc5
ENSMUSG00000074179.5	14.7233	1.78737	0.764024	2.33942	0.0193139	0.0462775	Gm10639
ENSMUSG00000074181.1	74.3202	1.10498	0.335204	3.29645	0.000979163	0.00343466	Gm3776
ENSMUSG00000074183.3	122.554	1.30882	0.261338	5.00814	5.49583e-07	3.51413e-06	Gsta1
ENSMUSG00000074195.3	9.12839	2.31153	1.00226	2.30631	0.0210935	0.0498628	AI747448
ENSMUSG00000074207.4	159.551	2.31932	0.246829	9.39647	5.64217e-21	1.4189e-19	Adh1
ENSMUSG00000074210.3	53.9042	1.54315	0.401455	3.84388	0.000121104	0.000517168	E130208F15Rik
ENSMUSG00000074259.4	43.2242	2.04044	0.450999	4.52428	6.06026e-06	3.29735e-05	Gramd2
ENSMUSG00000074422.2	54.5121	1.00331	0.383772	2.61434	0.00894009	0.0239843	Gm17312
ENSMUSG00000074461.2	8.80621	2.56264	1.06335	2.40997	0.0159537	0.039367	Gm10699
ENSMUSG00000074465.2	6.19301	3.4594	1.46384	2.36323	0.0181162	0.0438423	Gm10701
ENSMUSG00000074577.3	16.0386	2.38937	0.775313	3.08182	0.00205742	0.00662829	Fam65c
ENSMUSG00000074743.3	45.9644	1.58307	0.444301	3.56306	0.000366559	0.00141955	Thbd
ENSMUSG00000074817.2	19.9736	3.59681	0.830605	4.33035	1.4887e-05	7.54887e-05	Papolb
ENSMUSG00000074828.2	820.467	1.30501	0.110356	11.8255	2.88094e-32	1.33374e-30	Gm10768
ENSMUSG00000074862.4	137.908	1.02295	0.241891	4.22896	2.34779e-05	0.000114923	BC025920
ENSMUSG00000075010.3	676.889	1.00177	0.118431	8.45874	2.70286e-17	5.2011e-16	AW112010
ENSMUSG00000075122.3	5.7832	3.36755	1.45576	2.31325	0.0207087	0.0491406	Cd80
ENSMUSG00000075308.2	8.31296	2.46708	1.06597	2.3144	0.0206455	0.0490232	Gm10827
ENSMUSG00000075585.2	118.341	1.30739	0.264966	4.93416	8.04963e-07	5.01441e-06	6330403L08Rik
ENSMUSG00000075596.2	8.31372	2.4667	1.06595	2.31409	0.0206626	0.0490473	B130006D01Rik
ENSMUSG00000075602.4	62.9269	3.02084	0.419805	7.19582	6.20888e-13	8.53735e-12	Ly6a
ENSMUSG00000076441.4	996.594	2.0189	0.108694	18.5742	5.20106e-77	1.07481e-74	Ass1
ENSMUSG00000078143.3	20.3631	2.11271	0.664989	3.17705	0.00148779	0.00498812	Gm17344
ENSMUSG00000078794.2	22.0884	2.13789	0.631603	3.38487	0.000712129	0.00259368	Dact3
ENSMUSG00000078949.2	703.823	1.64623	0.127793	12.882	5.68372e-38	3.40522e-36	R3hdml
ENSMUSG00000078952.2	153.507	1.44829	0.232931	6.21767	5.04598e-10	4.97584e-09	Gm11019
ENSMUSG00000078960.1	10.7394	5.36448	1.63404	3.28295	0.00102726	0.00359011	Tob2
ENSMUSG00000079014.3	30.2766	1.31303	0.511943	2.5648	0.0103234	0.027114	Serpina3i
ENSMUSG00000079018.3	97.3427	5.73498	0.604681	9.4843	2.44009e-21	6.34913e-20	Ly6c1
ENSMUSG00000079049.2	55.2182	1.2143	0.387014	3.13761	0.00170333	0.00562086	Serpinb1c
ENSMUSG00000079092.2	9.25271	3.01418	1.07984	2.79132	0.0052494	0.015091	Prl2c2
ENSMUSG00000079172.2	153.136	2.68206	0.297543	9.01403	1.9862e-19	4.55324e-18	Gm17290
ENSMUSG00000079270.2	38.6683	2.33975	0.501296	4.66741	3.05027e-06	1.74744e-05	Gm3543
ENSMUSG00000079343.2	13.8875	1.81181	0.777081	2.33156	0.0197238	0.0470933	Gm5077
ENSMUSG00000079362.2	383.585	1.73986	0.172227	10.1022	5.40367e-24	1.64639e-22	Gbp6
ENSMUSG00000079363.2	428.286	2.1198	0.152969	13.8577	1.14276e-43	8.76053e-42	Gbp4
ENSMUSG00000079442.5	145.768	1.07881	0.237579	4.54083	5.60319e-06	3.06584e-05	St6galnac4
ENSMUSG00000079462.1	10.7708	2.8963	0.998545	2.90052	0.00372548	0.0112106	Gm15737
ENSMUSG00000079499.3	79.7665	2.72087	0.36042	7.54917	4.38057e-14	6.65912e-13	6530402F18Rik
ENSMUSG00000079547.2	21.6296	1.68854	0.615924	2.74148	0.00611629	0.0172356	H2-DMb1
ENSMUSG00000079563.2	213.825	4.79554	0.327751	14.6317	1.7645e-48	1.63377e-46	Pglyrp2
ENSMUSG00000079671.2	23.4271	1.42604	0.612413	2.32856	0.0198823	0.0474401	2610203C22Rik
ENSMUSG00000079716.2	11.837	3.05721	0.981754	3.11403	0.00184548	0.00602304	Map3k4
ENSMUSG00000084780.1	9.02925	2.61827	1.12464	2.3281	0.0199067	0.0474904	Gm15350
ENSMUSG00000084783.1	15.8317	2.96206	0.836343	3.54168	0.000397582	0.00152765	Gm15419
ENSMUSG00000084807.1	32.4	1.33219	0.495152	2.69047	0.00713505	0.0197321	Gm13073
ENSMUSG00000084835.1	20.6876	1.5099	0.637433	2.36872	0.01785	0.0433083	Gm12352
ENSMUSG00000084903.1	28.8002	2.60536	0.628102	4.14798	3.35416e-05	0.000159423	Gm16624
ENSMUSG00000084936.1	71.9133	1.18704	0.402324	2.95046	0.00317304	0.00973626	Gm11583
ENSMUSG00000084950.1	75.2668	3.25044	0.773819	4.20052	2.66304e-05	0.000128982	Gm5577
ENSMUSG00000084965.1	3.66741	5.30459	2.05899	2.57631	0.00998621	0.0263594	Gm13857
ENSMUSG00000084996.1	4.36404	5.54561	1.89181	2.93137	0.00337466	0.0102929	Gm11419
ENSMUSG00000085057.1	669.172	1.14831	0.122736	9.35592	8.2879e-21	2.05884e-19	Gm13415
ENSMUSG00000085091.1	15.6097	2.72743	0.799327	3.41216	0.000644497	0.00236487	E230015J15Rik
ENSMUSG00000085101.1	21.1419	2.56082	0.68435	3.74197	0.000182583	0.000750921	Gm13227
ENSMUSG00000085111.2	21.7479	1.89201	0.63191	2.99411	0.00275242	0.00856917	Ascl4
ENSMUSG00000085164.1	4.99917	5.74367	1.84978	3.10506	0.00190243	0.00618343	Gm16704
ENSMUSG00000085174.1	5.7395	4.42501	1.77007	2.4999	0.0124227	0.0317731	Gm16206
ENSMUSG00000085191.1	9.14466	2.6176	1.09076	2.39979	0.0164043	0.0402945	Gm16847
ENSMUSG00000085278.1	27.1563	3.26584	0.661578	4.93644	7.95616e-07	4.95834e-06	Gm12841
ENSMUSG00000085337.1	7.70847	2.71972	1.15781	2.34902	0.018823	0.045299	Gm15964
ENSMUSG00000085373.1	13.073	4.00807	1.0913	3.67275	0.000239951	0.000963791	B130046B21Rik
ENSMUSG00000085389.1	8.93979	6.58032	1.68386	3.90788	9.31085e-05	0.000405496	1700003M07Rik
ENSMUSG00000085392.1	18.2095	2.15792	0.785108	2.74856	0.00598582	0.0169248	Gm16606
ENSMUSG00000085408.1	33.1848	1.55572	0.543301	2.86347	0.00419034	0.0124324	C530005A16Rik
ENSMUSG00000085425.1	12.3187	2.33576	0.873593	2.67374	0.00750098	0.0205804	Gm15648
ENSMUSG00000085440.1	11.6006	2.72639	0.957606	2.84709	0.00441215	0.0129851	D330022K07Rik
ENSMUSG00000085572.1	6.13909	3.46643	1.41655	2.44709	0.0144015	0.0360835	Gm16234
ENSMUSG00000085585.1	4.01572	5.43104	1.95195	2.78237	0.00539637	0.0154512	Gm12223
ENSMUSG00000085587.1	62.0181	1.39714	0.385043	3.62853	0.000285036	0.00112492	Gm14493
ENSMUSG00000085607.1	324.501	3.97326	0.735559	5.4017	6.60141e-08	4.89493e-07	Gm16854
ENSMUSG00000085644.2	468.864	1.44159	0.157817	9.13456	6.56724e-20	1.55037e-18	2310015A10Rik
ENSMUSG00000085683.1	26.5214	3.784	0.731368	5.17386	2.29304e-07	1.56742e-06	9130409J20Rik
ENSMUSG00000085703.1	25.6629	2.30081	0.607732	3.78589	0.000153158	0.000640811	Gm16723
ENSMUSG00000085705.1	31.754	1.98179	0.529506	3.74271	0.000182049	0.00074916	Gm16046
ENSMUSG00000085736.1	20.1406	1.75731	0.64261	2.73465	0.00624469	0.0175627	Gm16682
ENSMUSG00000085747.1	99.1429	4.85022	0.473656	10.24	1.31292e-24	4.16022e-23	Gm11194
ENSMUSG00000085788.1	13.3503	2.27467	0.867043	2.62349	0.00870351	0.0234378	4930470G03Rik
ENSMUSG00000085802.1	18.6215	1.9605	0.724322	2.70666	0.00679629	0.0189148	Gm16059
ENSMUSG00000085811.1	90.8543	1.27517	0.308023	4.13984	3.47551e-05	0.000164588	Gm11669
ENSMUSG00000085962.2	61.1234	1.99319	0.397629	5.01268	5.36762e-07	3.44296e-06	Gm16984
ENSMUSG00000085964.1	11.2457	2.16025	0.892954	2.41922	0.015554	0.0385055	Gm16983
ENSMUSG00000085972.1	42.7368	1.10792	0.436529	2.53801	0.0111484	0.0290142	1110028F11Rik
ENSMUSG00000085976.1	32.5971	1.17939	0.510619	2.30973	0.0209031	0.0494866	Gm13816
ENSMUSG00000085988.1	22.6829	2.98565	0.717514	4.16111	3.16707e-05	0.000151237	Gm16896
ENSMUSG00000086095.1	63.2757	1.37311	0.358757	3.82742	0.000129494	0.000550359	Gm15328
ENSMUSG00000086143.1	33.3919	3.06011	0.574794	5.32383	1.01603e-07	7.3429e-07	Gm16685
ENSMUSG00000086210.1	16.2846	2.10709	0.732098	2.87815	0.00400013	0.0119376	A230087F16Rik
ENSMUSG00000086212.1	63.2656	1.00566	0.359526	2.79717	0.00515521	0.0148621	Gm13845
ENSMUSG00000086236.1	7.53972	6.33981	1.75722	3.60786	0.000308737	0.00121308	5830418P13Rik
ENSMUSG00000086320.1	3090.18	1.58771	0.0818727	19.3925	8.93393e-84	2.44979e-81	Gm12840
ENSMUSG00000086330.1	29.5114	2.01154	0.552868	3.63837	0.000274364	0.00108762	1700007J10Rik
ENSMUSG00000086331.1	11.6111	2.43974	0.943589	2.58559	0.00972118	0.0257743	Gm16310
ENSMUSG00000086350.1	80.163	1.3132	0.330238	3.97651	6.99339e-05	0.000313976	B230369F24Rik
ENSMUSG00000086416.1	43.8642	2.55135	0.477717	5.34071	9.25819e-08	6.7319e-07	Gm14002
ENSMUSG00000086430.1	11.0556	4.36723	1.26654	3.44816	0.000564423	0.00209532	4930551O13Rik
ENSMUSG00000086480.1	35.0609	1.17931	0.474471	2.48553	0.0129359	0.0329204	Gm15287
ENSMUSG00000086510.1	8.60529	3.99246	1.34197	2.97508	0.00292912	0.00905633	Gm16661
ENSMUSG00000086578.2	6.71691	4.6516	1.73124	2.68685	0.0072129	0.0199044	Gm13583
ENSMUSG00000086693.1	14.1196	1.86045	0.792982	2.34614	0.0189689	0.0455886	A730081D07Rik
ENSMUSG00000086768.1	32.8927	1.53411	0.52186	2.93969	0.00328545	0.0100401	Gm16827
ENSMUSG00000086816.1	12.2031	3.45316	1.00429	3.43842	0.00058512	0.00216426	Gm16726
ENSMUSG00000086836.1	3.80401	5.35244	1.97123	2.71527	0.00662212	0.0184965	Gm13748
ENSMUSG00000086844.1	74.4972	2.30856	0.894059	2.58211	0.0098197	0.0259919	B230206H07Rik
ENSMUSG00000086965.1	44.0392	1.01645	0.424445	2.39478	0.0166302	0.040744	Gm16314
ENSMUSG00000087028.1	1753.36	1.0776	0.0983312	10.9588	6.02683e-28	2.30393e-26	Gm13387
ENSMUSG00000087088.1	103.704	1.58983	0.290754	5.46793	4.5531e-08	3.47551e-07	Gm16638
ENSMUSG00000087105.1	65.7841	1.7782	0.358998	4.95325	7.2986e-07	4.57453e-06	Gm16952
ENSMUSG00000087141.1	2118.84	2.24976	0.083628	26.9019	2.0843e-159	1.8575e-156	Plcxd2
ENSMUSG00000087327.1	38.4075	2.54951	0.518857	4.91371	8.93694e-07	5.5285e-06	Gm15884
ENSMUSG00000087342.1	6.7538	3.59246	1.42058	2.52887	0.0114429	0.0296393	Gm12238
ENSMUSG00000087352.1	24.6358	2.33577	0.624407	3.74079	0.000183446	0.000754255	Gm12999
ENSMUSG00000087367.1	24.8392	2.34785	0.620523	3.78366	0.000154537	0.000645631	Gm15491
ENSMUSG00000087419.2	26.9555	3.1114	0.673636	4.61882	3.85937e-06	2.16998e-05	Gm16721
ENSMUSG00000087439.1	10.928	2.35233	0.914411	2.57251	0.0100964	0.0266059	Gm15788
ENSMUSG00000087580.2	13.608	2.12311	0.824196	2.57597	0.0099959	0.0263703	Gm16869
ENSMUSG00000087639.1	24.281	1.33881	0.578742	2.31332	0.0207052	0.0491404	Gm15512
ENSMUSG00000087700.1	11.5679	3.36694	1.0157	3.31489	0.00091679	0.00324702	Gm15283
ENSMUSG00000089665.1	20.5096	1.59003	0.627357	2.53449	0.0112612	0.0292642	2400009B08Rik
ENSMUSG00000089706.1	70.4559	1.66969	0.352368	4.73848	2.1533e-06	1.25836e-05	B230216N24Rik
ENSMUSG00000089781.1	18.2833	3.73156	0.870819	4.28512	1.82641e-05	9.08047e-05	Gm15756
ENSMUSG00000089896.3	14.687	2.62033	0.825112	3.17572	0.00149464	0.005004	Wnk1
ENSMUSG00000089982.1	5.06748	5.76062	1.83538	3.13864	0.00169731	0.00560621	Gm7568
ENSMUSG00000090038.1	6.94695	3.00481	1.28015	2.34723	0.0189134	0.0454859	Gm16573
ENSMUSG00000090066.1	226.686	1.2984	0.196303	6.61426	3.73407e-11	4.22237e-10	1110002E22Rik
ENSMUSG00000090071.2	43.9375	1.57518	0.443983	3.54784	0.000388399	0.001496	Cdk5r2
ENSMUSG00000090108.1	17.7874	1.73341	0.699519	2.478	0.0132121	0.0334799	Gm15717
ENSMUSG00000090171.1	7.22773	3.06645	1.23547	2.48201	0.0130642	0.0331676	Ugt1a2
ENSMUSG00000090175.1	90.2349	1.20444	0.303726	3.96553	7.32319e-05	0.000327442	Ugt1a9
ENSMUSG00000090299.1	347.555	1.12563	0.157462	7.14858	8.76781e-13	1.17944e-11	Gm17295
ENSMUSG00000090311.1	55.4142	1.85771	0.40602	4.57541	4.75279e-06	2.63594e-05	Gm17327
ENSMUSG00000090353.1	151	1.22529	0.233559	5.24616	1.55299e-07	1.09246e-06	Gm17555
ENSMUSG00000090357.1	45.3988	1.43732	0.429907	3.34333	0.000827779	0.00297018	Gm17077
ENSMUSG00000090369.1	40.6953	1.16137	0.454551	2.55498	0.0106195	0.0277995	4933411K16Rik
ENSMUSG00000090451.1	11.5723	2.45692	0.943366	2.60442	0.0092031	0.0245809	Gm6133
ENSMUSG00000090458.1	20.4343	2.37553	0.716696	3.31456	0.000917875	0.00325006	Gm17122
ENSMUSG00000090505.1	55.0037	2.62914	0.432666	6.07661	1.22749e-09	1.15225e-08	Gm3486
ENSMUSG00000090554.1	49.8262	1.58299	0.443377	3.57029	0.000356587	0.00138469	Gm17565
ENSMUSG00000090625.1	244.22	1.20586	0.452093	2.66729	0.00764663	0.0209373	AF085738
ENSMUSG00000090630.1	32.7805	2.44651	0.585164	4.1809	2.90357e-05	0.00013973	Gm17403
ENSMUSG00000090697.1	7.58361	3.14824	1.21425	2.59275	0.00952128	0.0253149	Nsun4
ENSMUSG00000090761.1	10.1892	2.502	0.995447	2.51345	0.0119558	0.0307168	Gm17201
ENSMUSG00000090867.1	7209.45	1.73264	0.0693768	24.9744	1.16123e-137	9.19885e-135	Snhg1
ENSMUSG00000090906.1	25.988	1.54205	0.572017	2.69582	0.00702164	0.0194827	Mcart1
ENSMUSG00000090933.1	9.24666	3.00543	1.0835	2.77381	0.00554042	0.0158047	Gm17703
ENSMUSG00000090958.1	455.759	2.2116	0.155919	14.1843	1.14664e-45	9.56138e-44	Lrrc32
ENSMUSG00000090986.1	74.4364	1.56033	0.360285	4.33083	1.48549e-05	7.53527e-05	Gm17275
ENSMUSG00000091021.1	9.42753	3.50905	1.17853	2.97747	0.00290639	0.00899941	Gm17300
ENSMUSG00000091035.1	48.9684	2.27186	0.492596	4.61202	3.98781e-06	2.23691e-05	Gm17659
ENSMUSG00000091093.1	16.264	2.42276	0.758494	3.19417	0.00140234	0.00473838	Gm17302
ENSMUSG00000091095.1	49.5947	2.76409	0.492372	5.61382	1.97912e-08	1.58719e-07	Gm17305
ENSMUSG00000091118.1	17.3464	2.71102	0.764029	3.54832	0.000387698	0.0014937	Mir1900
ENSMUSG00000091214.1	95.0699	1.19856	0.294044	4.07614	4.57901e-05	0.000212263	4732491K20Rik
ENSMUSG00000091247.1	22.8732	1.5208	0.615764	2.46977	0.0135198	0.0341565	Gm16529
ENSMUSG00000091270.1	8.08613	6.42808	1.69029	3.80294	0.000142989	0.000601083	Gm17642
ENSMUSG00000091282.1	362.021	2.49015	0.532077	4.68005	2.86804e-06	1.64768e-05	Gm17431
ENSMUSG00000091306.1	18.463	2.64742	0.754995	3.50654	0.000453965	0.00171882	Gm17606
ENSMUSG00000091447.1	246.896	1.29105	0.191298	6.74889	1.48977e-11	1.7585e-10	Gm17386
ENSMUSG00000091449.1	103.413	1.01829	0.28942	3.51838	0.000434194	0.00165054	Gm10269
ENSMUSG00000091461.1	60.5168	1.69286	0.376444	4.49698	6.89242e-06	3.72128e-05	2210008F06Rik
ENSMUSG00000091479.1	28.0407	1.54846	0.594272	2.60564	0.00917027	0.0245005	Gm17035
ENSMUSG00000091520.1	247.476	1.53059	0.474946	3.22267	0.00127001	0.00433648	Gm17419
ENSMUSG00000091645.1	67.505	1.83319	0.384705	4.7652	1.88665e-06	1.11073e-05	Gm17591
ENSMUSG00000091712.1	44.872	2.95243	0.501224	5.89044	3.85161e-09	3.40062e-08	Sec14l5
ENSMUSG00000091737.1	4.15913	5.48437	1.96837	2.78624	0.00533226	0.0152953	Gm17543
ENSMUSG00000091747.2	13146.2	1.13601	0.0575667	19.7338	1.10524e-86	3.28324e-84	D17H6S56E-5
ENSMUSG00000091792.1	56.7694	2.18831	0.419357	5.21826	1.80615e-07	1.25568e-06	Gm3573
ENSMUSG00000091802.1	45.4017	2.68537	0.493953	5.43649	5.43395e-08	4.08449e-07	Gm17638
ENSMUSG00000091853.1	4.99917	5.74367	1.84978	3.10506	0.00190243	0.00618343	Gm17702
ENSMUSG00000092009.1	5.5346	4.37873	1.79483	2.43964	0.014702	0.0367203	Myh15
ENSMUSG00000092011.1	49.9374	1.35791	0.435611	3.11726	0.00182541	0.00596299	Gm9793
ENSMUSG00000092140.1	23.0335	3.00902	0.702177	4.28527	1.82516e-05	9.0774e-05	Gm17451
ENSMUSG00000092215.1	25.483	1.43796	0.579309	2.4822	0.0130572	0.0331582	Gm20419
ENSMUSG00000092220.1	32.6776	1.77796	0.539208	3.29735	0.000976015	0.00342614	RP23-324B17.1
ENSMUSG00000092283.1	37.773	1.75398	0.545298	3.21654	0.00129745	0.00442064	RP23-396G1.3

## Sheet: down_regulation
Gene_ID	baseMean	log2FoldChange	lfcSE	stat	pvalue	padj	Gene_Name
ENSMUSG00000021364.9	10.0104	-2.2219	0.960929	-2.31224	0.0207644	0.0492378	Elovl2
ENSMUSG00000064215.7	39.216	-1.02781	0.444373	-2.31294	0.020726	0.0491653	Ifi27l1
ENSMUSG00000050394.7	29.8483	-1.19471	0.514554	-2.32184	0.0202414	0.0481921	Armcx6
ENSMUSG00000027800.8	15.2169	-1.73988	0.745238	-2.33466	0.019561	0.046748	Tm4sf1
ENSMUSG00000036523.9	12.7601	-1.98248	0.84604	-2.34325	0.0191167	0.0458974	Greb1
ENSMUSG00000016179.5	38.1767	-1.10038	0.469351	-2.34446	0.0190545	0.0457713	Camk1g
ENSMUSG00000037437.11	20.7486	-1.58591	0.670818	-2.36414	0.0180718	0.0437496	Adam32
ENSMUSG00000032068.7	43.7513	-1.0548	0.446044	-2.36479	0.0180401	0.0437027	1600029D21Rik
ENSMUSG00000026354.8	14.8127	-1.83604	0.768889	-2.38791	0.0169445	0.0414002	Lct
ENSMUSG00000021730.7	5.1435	-4.29928	1.78988	-2.40199	0.0163062	0.040081	Hcn1
ENSMUSG00000074861.2	37.778	-1.12986	0.467593	-2.41633	0.0156779	0.0387819	1810034E14Rik
ENSMUSG00000022149.9	7.56269	-2.81539	1.16477	-2.41713	0.0156436	0.0387058	C9
ENSMUSG00000086283.1	13.6246	-1.89545	0.7812	-2.42634	0.0152521	0.0379083	2810433D01Rik
ENSMUSG00000087022.1	14.6599	-1.9738	0.807941	-2.443	0.0145657	0.0364245	9130024F11Rik
ENSMUSG00000079463.2	13.1544	-1.97789	0.809385	-2.44369	0.0145378	0.0363675	Gm17682
ENSMUSG00000038188.10	39.108	-1.09807	0.446413	-2.45976	0.013903	0.0350004	Scarf1
ENSMUSG00000022868.5	13.8094	-1.94725	0.791164	-2.46124	0.0138457	0.0348685	Ahsg
ENSMUSG00000031173.7	6.30168	-3.6645	1.48362	-2.46998	0.0135122	0.0341432	Otc
ENSMUSG00000057228.4	23.1689	-1.52865	0.616395	-2.47999	0.0131386	0.0333292	Aadat
ENSMUSG00000041695.2	7.02727	-3.20929	1.29062	-2.48662	0.0128964	0.0328258	Kcnj2
ENSMUSG00000045030.6	10.4544	-2.339	0.936673	-2.49713	0.0125202	0.0319653	Olfr1443
ENSMUSG00000022894.5	32.6615	-1.24249	0.497532	-2.49732	0.0125138	0.0319545	Adamts5
ENSMUSG00000042359.9	31.0541	-1.30335	0.518311	-2.51461	0.0119163	0.0306411	Osbpl6
ENSMUSG00000025020.5	27.6009	-1.41342	0.561665	-2.51648	0.0118535	0.0305254	Slit1
ENSMUSG00000071103.3	47.7127	-1.03304	0.407707	-2.53379	0.0112836	0.0292958	1700029J07Rik
ENSMUSG00000040289.3	45.0639	-1.05475	0.414148	-2.5468	0.0108716	0.0283761	Hey1
ENSMUSG00000037005.9	41.9958	-1.10489	0.43229	-2.55589	0.0105916	0.0277365	Xpnpep2
ENSMUSG00000074154.3	69.1184	-1.00398	0.3913	-2.56576	0.0102951	0.0270444	Ap3s1-ps2
ENSMUSG00000050074.6	7.99764	-3.21965	1.2531	-2.56934	0.0101892	0.0268107	Spink8
ENSMUSG00000001168.9	7.2865	-3.26366	1.26634	-2.57723	0.0099596	0.0263037	Oas1h
ENSMUSG00000018822.7	8.26291	-3.01438	1.16408	-2.5895	0.00961156	0.0255216	Sfrp5
ENSMUSG00000089942.2	55.3939	-1.09185	0.419707	-2.60145	0.00928317	0.0247616	Pira2
ENSMUSG00000038233.7	16.0214	-1.95369	0.750154	-2.60439	0.00920383	0.0245809	Fam198a
ENSMUSG00000087483.2	26.6074	-1.45462	0.553058	-2.63015	0.00853475	0.0230618	D830044I16Rik
ENSMUSG00000071037.4	46.5774	-1.13405	0.43037	-2.63506	0.00841236	0.0227699	1700106N22Rik
ENSMUSG00000079484.4	41.6204	-1.21492	0.457688	-2.65447	0.00794329	0.021673	Phyhd1
ENSMUSG00000079339.6	21.7114	-1.62033	0.608709	-2.66191	0.00776984	0.0212405	Gm14446
ENSMUSG00000091492.1	33.9325	-1.31981	0.490367	-2.69147	0.0071137	0.0196845	Gm17025
ENSMUSG00000009108.9	51.5065	-1.14501	0.424777	-2.69555	0.00702728	0.0194908	Gnat2
ENSMUSG00000028115.8	14.1108	-2.131	0.786246	-2.71035	0.00672125	0.0187221	Bnipl
ENSMUSG00000062260.5	34.5302	-1.30436	0.479613	-2.71962	0.00653573	0.0182839	AA415398
ENSMUSG00000055421.2	11.1516	-2.48772	0.910213	-2.73312	0.00627374	0.017634	Pcdh9
ENSMUSG00000060579.5	48.7879	-1.10195	0.401262	-2.74621	0.00602877	0.017026	Fhit
ENSMUSG00000003555.7	13.712	-2.209	0.802568	-2.75241	0.00591579	0.0167534	Cyp17a1
ENSMUSG00000051177.9	36.3961	-1.37254	0.495873	-2.76793	0.00564138	0.0160528	Plcb1
ENSMUSG00000029603.9	16.2522	-2.12869	0.766721	-2.77635	0.00549733	0.0156993	Dtx1
ENSMUSG00000017639.6	29.2069	-1.49491	0.535	-2.79422	0.00520249	0.0149682	Rab11fip4
ENSMUSG00000074000.2	64.9972	-1.00202	0.356016	-2.81453	0.00488489	0.0141745	Gm10606
ENSMUSG00000022679.7	43.862	-1.2751	0.449671	-2.83564	0.00457339	0.0133754	Mpv17l
ENSMUSG00000031910.7	22.601	-1.72865	0.606725	-2.84915	0.00438366	0.0129199	Has3
ENSMUSG00000006538.8	61.4917	-1.02779	0.359772	-2.85679	0.00427944	0.012652	Ihh
ENSMUSG00000074075.2	7.58484	-3.93762	1.37634	-2.86094	0.00422389	0.0125059	Gm10621
ENSMUSG00000084810.1	55.5369	-1.12312	0.391298	-2.87025	0.00410149	0.0122018	Gm16761
ENSMUSG00000048562.5	41.3967	-1.36795	0.474613	-2.88225	0.00394849	0.0118055	Sp8
ENSMUSG00000021061.8	43.4994	-1.35587	0.469408	-2.88847	0.00387116	0.0115964	Spnb1
ENSMUSG00000026839.10	39.4521	-1.31316	0.445772	-2.94582	0.00322101	0.00986223	Upp2
ENSMUSG00000035472.7	40.3565	-1.35381	0.45813	-2.95509	0.00312581	0.00960166	Slc25a21
ENSMUSG00000041679.7	36.3962	-1.38553	0.468014	-2.96045	0.00307192	0.00945037	Lrrc29
ENSMUSG00000023176.8	21.0939	-2.05863	0.691382	-2.97756	0.00290548	0.00899853	Cpn2
ENSMUSG00000062624.5	25.8669	-1.74379	0.583927	-2.98632	0.00282361	0.00876591	Cyp2c67
ENSMUSG00000025002.5	11.7566	-2.93367	0.980322	-2.99256	0.00276649	0.0086017	Cyp2c55
ENSMUSG00000074336.4	49.9407	-1.25	0.4164	-3.00192	0.00268282	0.00838175	Apoc4
ENSMUSG00000015224.9	10.6599	-2.97741	0.987353	-3.01554	0.00256518	0.00804595	Cyp2j9
ENSMUSG00000074807.2	69.3053	-1.06483	0.351445	-3.02985	0.00244672	0.00772023	Gm10762
ENSMUSG00000089736.1	28.4295	-1.67359	0.550631	-3.03941	0.00237041	0.00750769	Gm14378
ENSMUSG00000025004.8	19.3326	-2.04083	0.670361	-3.04438	0.00233161	0.00739796	Cyp2c40
ENSMUSG00000033152.7	48.1065	-1.23037	0.403272	-3.05097	0.002281	0.00726161	Podxl2
ENSMUSG00000036560.7	12.3979	-2.94241	0.959208	-3.06754	0.00215826	0.00691721	Lgi4
ENSMUSG00000074264.5	50.1538	-1.21985	0.397201	-3.07111	0.00213265	0.0068459	Amy1
ENSMUSG00000061531.7	25.9299	-1.73375	0.563657	-3.0759	0.00209866	0.00674894	Fam23a
ENSMUSG00000017868.9	15.0319	-2.53598	0.805855	-3.14694	0.00164987	0.00546595	Sgk2
ENSMUSG00000040740.7	21.2601	-2.12779	0.670127	-3.1752	0.00149731	0.00501177	Slc25a34
ENSMUSG00000046768.7	57.9978	-1.2691	0.399552	-3.1763	0.00149164	0.00499514	Rhoj
ENSMUSG00000026308.8	56.957	-1.27992	0.400247	-3.19782	0.00138473	0.00468999	Klhl30
ENSMUSG00000087476.1	85.3779	-1.06268	0.331156	-3.20899	0.001332	0.00452646	1810058N05Rik
ENSMUSG00000090273.1	9.23541	-5.1922	1.61596	-3.21307	0.00131322	0.00446903	Prr22
ENSMUSG00000085201.1	35.59	-1.56905	0.485427	-3.23231	0.00122793	0.00420283	Gm13507
ENSMUSG00000040134.7	29.106	-1.82951	0.563012	-3.24951	0.00115603	0.00398162	Rdh7
ENSMUSG00000017316.6	14.3668	-2.7314	0.837103	-3.26292	0.00110272	0.00381922	Ppy
ENSMUSG00000070576.4	23.4539	-1.95959	0.600358	-3.26403	0.0010984	0.00380609	Mn1
ENSMUSG00000024548.9	15.2229	-2.5852	0.789375	-3.275	0.00105662	0.00368209	Setbp1
ENSMUSG00000059022.7	75.0633	-1.09892	0.32768	-3.35364	0.000797554	0.00287543	Kcp
ENSMUSG00000014372.7	23.5651	-2.03784	0.603463	-3.3769	0.000733074	0.00266316	Cyp2d10
ENSMUSG00000026387.8	14.1543	-2.91578	0.856831	-3.40299	0.000666538	0.00243822	Sctr
ENSMUSG00000066438.6	23.7545	-2.06813	0.601964	-3.43563	0.000591177	0.0021844	3830431G21Rik
ENSMUSG00000052726.9	52.1019	-1.3413	0.389799	-3.441	0.000579579	0.00214599	Kcnt2
ENSMUSG00000027574.9	67.8582	-1.19289	0.346135	-3.44633	0.000568265	0.00210848	Nkain4
ENSMUSG00000054074.9	78.4077	-1.10735	0.321033	-3.44932	0.000562003	0.00208851	2810030E01Rik
ENSMUSG00000027544.9	87.8702	-1.06416	0.307895	-3.45625	0.000547743	0.0020403	Nfatc2
ENSMUSG00000026544.5	58.5121	-1.28569	0.368307	-3.4908	0.000481569	0.00181275	Dusp23
ENSMUSG00000034459.8	85.0929	-1.07482	0.307075	-3.5002	0.000464908	0.00175513	Ifit1
ENSMUSG00000029601.7	44.4458	-1.5521	0.443074	-3.50303	0.000460003	0.00173845	Iqcd
ENSMUSG00000023052.6	26.8978	-2.00373	0.566697	-3.5358	0.000406546	0.00155748	Npff
ENSMUSG00000041653.4	45.6441	-1.49776	0.422825	-3.54228	0.000396689	0.00152504	Pnpla3
ENSMUSG00000071073.4	100.396	-1.01271	0.285565	-3.54635	0.000390606	0.00150368	Gm88
ENSMUSG00000041670.8	28.7255	-2.00478	0.563986	-3.55466	0.00037847	0.00146131	Rims1
ENSMUSG00000058297.9	6.9083	-6.26907	1.7332	-3.61705	0.000297976	0.00117307	Spock2
ENSMUSG00000015452.6	36.9288	-1.81711	0.496047	-3.66319	0.000249096	0.000997714	Ager
ENSMUSG00000073424.3	44.6946	-1.70273	0.461163	-3.69226	0.000222273	0.000901421	Cyp4f15
ENSMUSG00000054422.7	13.5797	-5.76774	1.54594	-3.7309	0.000190794	0.000781986	Fabp1
ENSMUSG00000006542.7	35.4591	-1.90844	0.509369	-3.74667	0.000179201	0.000738078	Prkag3
ENSMUSG00000066233.5	110.23	-1.00625	0.268434	-3.74858	0.000177836	0.00073288	Tmem42
ENSMUSG00000064307.6	48.1776	-1.53725	0.409291	-3.75589	0.000172728	0.000714697	Lrrc51
ENSMUSG00000026579.8	33.4451	-1.90264	0.504495	-3.77138	0.000162346	0.000674111	F5
ENSMUSG00000085011.1	84.082	-1.24845	0.325979	-3.82986	0.000128216	0.000545741	Gm16880
ENSMUSG00000041202.6	31.0894	-2.10305	0.545541	-3.85497	0.000115742	0.000497098	Pla2g2d
ENSMUSG00000085233.1	100.018	-1.14809	0.293394	-3.91315	9.11e-05	0.000397609	B230208H11Rik
ENSMUSG00000086213.1	43.0453	-1.72609	0.440136	-3.92173	8.79e-05	0.00038537	A330040F15Rik
ENSMUSG00000051146.2	78.7041	-1.26016	0.318157	-3.96082	7.47e-05	0.000332621	Camk2n2
ENSMUSG00000027016.10	130.132	-1.00645	0.252853	-3.9804	6.88e-05	0.000309278	Zfp385b
ENSMUSG00000020053.11	123.842	-1.05124	0.262446	-4.00555	6.19e-05	0.000280349	Igf1
ENSMUSG00000064225.5	122.367	-1.0354	0.257838	-4.01568	5.93e-05	0.000269084	Paqr9
ENSMUSG00000087365.1	27.8324	-2.40587	0.599079	-4.01596	5.92e-05	0.000268889	C430049B03Rik
ENSMUSG00000006241.8	128.593	-1.01311	0.251462	-4.02886	5.6e-05	0.000255741	Ccdc159
ENSMUSG00000041674.10	19.6575	-3.26359	0.809222	-4.03299	5.51e-05	0.000251608	BC006965
ENSMUSG00000032310.3	20.6847	-2.88561	0.713435	-4.04467	5.24e-05	0.000240006	Cyp1a2
ENSMUSG00000046101.9	24.9578	-2.53494	0.624569	-4.05871	4.93e-05	0.000227191	6030422M02Rik
ENSMUSG00000052364.2	78.4854	-1.34847	0.325599	-4.14151	3.45e-05	0.0001635	B630019K06Rik
ENSMUSG00000061947.4	23.3723	-2.68346	0.647464	-4.14457	3.4e-05	0.000161496	Serpina10
ENSMUSG00000026149.2	31.63	-2.28342	0.550106	-4.15086	3.31e-05	0.000157694	Tm4sf20
ENSMUSG00000039114.9	105.926	-1.14605	0.274226	-4.17922	2.93e-05	0.000140546	Nrn1
ENSMUSG00000074217.2	107.313	-1.19164	0.285077	-4.18005	2.91e-05	0.00014016	2210011C24Rik
ENSMUSG00000046203.5	26.1734	-2.57841	0.616624	-4.1815	2.9e-05	0.00013945	Sprr2g
ENSMUSG00000039438.6	84.4506	-1.3578	0.323425	-4.19818	2.69e-05	0.000130276	Ttc36
ENSMUSG00000049690.8	118.704	-1.10149	0.26124	-4.21637	2.48e-05	0.000120903	Nckap5
ENSMUSG00000079188.2	55.1236	-1.63125	0.385828	-4.22792	2.36e-05	0.000115411	Gm7694
ENSMUSG00000029245.9	27.0279	-2.50368	0.591531	-4.23254	2.31e-05	0.00011332	Epha5
ENSMUSG00000050164.9	72.7463	-1.45302	0.340866	-4.26272	2.02e-05	9.98e-05	Mchr1
ENSMUSG00000025991.8	37.4212	-2.06035	0.480649	-4.28659	1.81e-05	9.04e-05	Cps1
ENSMUSG00000048763.5	138.025	-1.04566	0.243809	-4.28883	1.8e-05	8.95e-05	Hoxb3
ENSMUSG00000063232.8	44.8469	-1.89567	0.441934	-4.28949	1.79e-05	8.93e-05	Serpina11
ENSMUSG00000057534.6	26.8154	-2.58677	0.599023	-4.31832	1.57e-05	7.94e-05	Gm15698
ENSMUSG00000043501.4	79.4397	-1.43508	0.331966	-4.32297	1.54e-05	7.78e-05	Lgals2
ENSMUSG00000045282.6	146.455	-1.02118	0.234838	-4.34843	1.37e-05	6.99e-05	Tmem86b
ENSMUSG00000086897.1	121.522	-1.18654	0.270931	-4.37947	1.19e-05	6.13e-05	4632428C04Rik
ENSMUSG00000002944.8	102.203	-1.22726	0.280174	-4.38036	1.18e-05	6.11e-05	Cd36
ENSMUSG00000056812.7	25.6258	-2.72104	0.619841	-4.38991	1.13e-05	5.88e-05	St8sia3
ENSMUSG00000050270.6	125.786	-1.11302	0.252479	-4.40837	1.04e-05	5.44e-05	Tmem220
ENSMUSG00000069835.4	88.8525	-1.3361	0.302585	-4.41562	1.01e-05	5.27e-05	Sat2
ENSMUSG00000031383.8	111.01	-1.21709	0.273694	-4.44689	8.71e-06	4.6e-05	Dusp9
ENSMUSG00000050854.3	143.127	-1.1283	0.248709	-4.53661	5.72e-06	3.12e-05	Tmem125
ENSMUSG00000037169.8	60.8977	-1.70432	0.375163	-4.5429	5.55e-06	3.04e-05	Mycn
ENSMUSG00000047787.7	79.3434	-1.47382	0.323705	-4.55298	5.29e-06	2.91e-05	Flrt1
ENSMUSG00000033898.10	57.0058	-1.8291	0.400685	-4.56494	5e-06	2.76e-05	Cfhr2
ENSMUSG00000038569.7	89.6008	-1.42964	0.306484	-4.66464	3.09e-06	1.77e-05	Rad9b
ENSMUSG00000032558.12	176.23	-1.06786	0.227648	-4.69085	2.72e-06	1.57e-05	Nphp3
ENSMUSG00000015970.11	77.4174	-1.57001	0.331981	-4.72922	2.25e-06	1.31e-05	Chdh
ENSMUSG00000021336.9	132.083	-1.16376	0.2457	-4.73652	2.17e-06	1.27e-05	Slc17a4
ENSMUSG00000087150.1	52.6551	-1.93438	0.402903	-4.80111	1.58e-06	9.42e-06	BC064078
ENSMUSG00000000244.9	67.2978	-1.70341	0.354537	-4.80459	1.55e-06	9.27e-06	Tspan32
ENSMUSG00000040466.9	182.075	-1.03478	0.213854	-4.83873	1.31e-06	7.9e-06	Blvrb
ENSMUSG00000045875.5	70.0385	-1.70526	0.352346	-4.83974	1.3e-06	7.86e-06	Adra1a
ENSMUSG00000024998.9	145.199	-1.17595	0.242809	-4.8431	1.28e-06	7.74e-06	Plce1
ENSMUSG00000049538.8	31.8762	-2.83089	0.577592	-4.90119	9.53e-07	5.86e-06	Adamts16
ENSMUSG00000055730.8	27.5554	-3.12724	0.637485	-4.9056	9.31e-07	5.74e-06	Ces2a
ENSMUSG00000053964.9	92.1237	-1.46306	0.298161	-4.90693	9.25e-07	5.71e-06	Lgals4
ENSMUSG00000024621.8	98.7999	-1.41495	0.286057	-4.9464	7.56e-07	4.73e-06	Csf1r
ENSMUSG00000040841.4	184.007	-1.08196	0.217643	-4.97127	6.65e-07	4.2e-06	Six5
ENSMUSG00000038195.6	109.792	-1.37582	0.27586	-4.98739	6.12e-07	3.89e-06	Rilp
ENSMUSG00000052854.9	179.269	-1.09649	0.216622	-5.06176	4.15e-07	2.72e-06	Nrk
ENSMUSG00000067297.4	66.6606	-1.92517	0.376932	-5.10748	3.26e-07	2.18e-06	2010002M12Rik
ENSMUSG00000038523.4	42.3061	-2.39729	0.467909	-5.12343	3e-07	2.01e-06	1700003F12Rik
ENSMUSG00000025997.7	197.936	-1.04372	0.202816	-5.14617	2.66e-07	1.8e-06	Ikzf2
ENSMUSG00000021456.7	60.8531	-2.04832	0.397548	-5.15237	2.57e-07	1.75e-06	Fbp2
ENSMUSG00000002032.9	129.643	-1.3135	0.253682	-5.17773	2.25e-07	1.54e-06	Tmem25
ENSMUSG00000086054.1	128.614	-1.37338	0.262328	-5.23533	1.65e-07	1.15e-06	Gm13824
ENSMUSG00000055137.6	49.316	-2.23088	0.425789	-5.23941	1.61e-07	1.13e-06	5033411D12Rik
ENSMUSG00000031780.1	79.0853	-1.74617	0.327767	-5.32747	9.96e-08	7.21e-07	Ccl17
ENSMUSG00000028553.6	79.7688	-1.77601	0.327685	-5.41987	5.96e-08	4.46e-07	Angptl3
ENSMUSG00000038637.8	250.063	-1.0367	0.191255	-5.42052	5.94e-08	4.45e-07	Lrrc56
ENSMUSG00000020068.4	105.462	-1.63709	0.29895	-5.47614	4.35e-08	3.33e-07	Pbld2
ENSMUSG00000025500.5	214.003	-1.23937	0.226111	-5.48124	4.22e-08	3.24e-07	1600016N20Rik
ENSMUSG00000015083.5	46.678	-2.50023	0.450046	-5.55549	2.77e-08	2.17e-07	C8g
ENSMUSG00000022468.5	44.6669	-2.71201	0.482145	-5.62487	1.86e-08	1.49e-07	Endou
ENSMUSG00000075514.4	100.568	-1.67795	0.296515	-5.65889	1.52e-08	1.24e-07	Gm13375
ENSMUSG00000038248.7	140.196	-1.43087	0.251568	-5.68781	1.29e-08	1.06e-07	Sobp
ENSMUSG00000022206.5	96.905	-1.74211	0.304119	-5.72839	1.01e-08	8.47e-08	Npr3
ENSMUSG00000026360.3	124.014	-1.51702	0.264267	-5.74048	9.44e-09	7.93e-08	Rgs2
ENSMUSG00000028357.6	245.999	-1.08584	0.187462	-5.79233	6.94e-09	5.93e-08	Kif12
ENSMUSG00000023033.7	246.53	-1.07238	0.183801	-5.83445	5.4e-09	4.67e-08	Scn8a
ENSMUSG00000086488.1	271.558	-1.05804	0.179552	-5.89267	3.8e-09	3.36e-08	1600020E01Rik
ENSMUSG00000041735.7	93.108	-1.81908	0.308646	-5.89372	3.78e-09	3.34e-08	Gm13178
ENSMUSG00000006395.9	255.883	-1.11378	0.188304	-5.91483	3.32e-09	2.96e-08	Hyi
ENSMUSG00000055493.4	63.9406	-2.22234	0.374813	-5.92921	3.04e-09	2.72e-08	Epm2a
ENSMUSG00000025196.4	301.028	-1.04832	0.176276	-5.94702	2.73e-09	2.46e-08	Cpn1
ENSMUSG00000055692.11	84.5368	-1.97509	0.330554	-5.97508	2.3e-09	2.08e-08	Tmem191c
ENSMUSG00000049556.4	55.2663	-2.73268	0.44857	-6.09197	1.12e-09	1.05e-08	Lingo1
ENSMUSG00000024349.8	113.526	-1.67726	0.275122	-6.0964	1.08e-09	1.03e-08	Tmem173
ENSMUSG00000063446.4	41.6707	-3.25721	0.532502	-6.11682	9.55e-10	9.1e-09	E130309F12Rik
ENSMUSG00000000049.5	92.7788	-1.88616	0.307943	-6.12503	9.07e-10	8.67e-09	Apoh
ENSMUSG00000060512.3	304.03	-1.03517	0.168774	-6.13348	8.6e-10	8.26e-09	0610040J01Rik
ENSMUSG00000046598.8	120.708	-1.6301	0.264412	-6.16499	7.05e-10	6.86e-09	Bdh1
ENSMUSG00000033208.7	35.2621	-4.29922	0.686448	-6.26299	3.78e-10	3.77e-09	S100b
ENSMUSG00000054263.5	176.214	-1.49369	0.238395	-6.26561	3.71e-10	3.71e-09	Lifr
ENSMUSG00000027371.4	161.582	-1.45296	0.230282	-6.30948	2.8e-10	2.85e-09	Fahd2a
ENSMUSG00000063730.6	202.549	-1.28101	0.2029	-6.31351	2.73e-10	2.78e-09	Hsd3b2
ENSMUSG00000037709.7	257.193	-1.18101	0.182763	-6.46196	1.03e-10	1.11e-09	Fam13a
ENSMUSG00000009145.4	341.626	-1.02975	0.158251	-6.5071	7.66e-11	8.35e-10	Dqx1
ENSMUSG00000075316.4	106.472	-2.17168	0.331423	-6.55261	5.65e-11	6.24e-10	Scn9a
ENSMUSG00000073423.3	171.818	-1.52301	0.231998	-6.56478	5.21e-11	5.79e-10	Zfp414
ENSMUSG00000033831.4	178.911	-1.4435	0.218385	-6.60987	3.85e-11	4.34e-10	Fgb
ENSMUSG00000001323.10	330.976	-1.07972	0.163216	-6.61528	3.71e-11	4.2e-10	Srr
ENSMUSG00000026637.7	318.649	-1.09912	0.165011	-6.6609	2.72e-11	3.12e-10	Traf5
ENSMUSG00000027552.7	390.086	-1.03011	0.154129	-6.68342	2.33e-11	2.69e-10	E2f5
ENSMUSG00000018239.3	354.549	-1.04553	0.155605	-6.71916	1.83e-11	2.13e-10	Zcchc10
ENSMUSG00000074744.1	280.042	-1.17354	0.174194	-6.73697	1.62e-11	1.9e-10	Gm807
ENSMUSG00000025384.9	372.012	-1.03289	0.152508	-6.77269	1.26e-11	1.5e-10	2310003H01Rik
ENSMUSG00000043013.7	480.983	-1.02574	0.149847	-6.84526	7.63e-12	9.26e-11	Onecut1
ENSMUSG00000049791.3	372.569	-1.07002	0.155477	-6.88217	5.89e-12	7.25e-11	Fzd4
ENSMUSG00000031066.4	422.7	-1.01671	0.147611	-6.88772	5.67e-12	6.99e-11	Usp11
ENSMUSG00000021902.5	313.338	-1.16675	0.168414	-6.92789	4.27e-12	5.34e-11	Phf7
ENSMUSG00000024084.6	190.099	-1.57772	0.225077	-7.00969	2.39e-12	3.08e-11	Qpct
ENSMUSG00000024232.1	240.665	-1.31278	0.186736	-7.03017	2.06e-12	2.67e-11	Bambi
ENSMUSG00000027200.11	172.021	-1.56837	0.222797	-7.03944	1.93e-12	2.5e-11	Sema6d
ENSMUSG00000059742.4	89.9768	-2.25389	0.319264	-7.05965	1.67e-12	2.18e-11	Kcnh7
ENSMUSG00000017453.4	237.776	-1.3557	0.189043	-7.17141	7.42e-13	1.01e-11	Pipox
ENSMUSG00000026365.9	324.229	-1.20176	0.167541	-7.17292	7.34e-13	1e-11	Cfh
ENSMUSG00000028461.6	434.149	-1.02221	0.142149	-7.19117	6.42e-13	8.82e-12	Ccdc107
ENSMUSG00000028001.9	207.2	-1.48179	0.204152	-7.25825	3.92e-13	5.52e-12	Fga
ENSMUSG00000050103.10	324.907	-1.1862	0.162365	-7.30576	2.76e-13	3.92e-12	Agmo
ENSMUSG00000087138.1	321.565	-1.23396	0.167732	-7.35671	1.88e-13	2.72e-12	Gm15545
ENSMUSG00000033862.6	446.92	-1.04789	0.142426	-7.35745	1.87e-13	2.71e-12	Cdk10
ENSMUSG00000021708.10	618.742	-1.00706	0.136147	-7.39689	1.39e-13	2.04e-12	Rasgrf2
ENSMUSG00000024292.7	118.189	-2.05521	0.277539	-7.40512	1.31e-13	1.92e-12	Cyp4f14
ENSMUSG00000035811.8	273.903	-1.33792	0.179058	-7.472	7.9e-14	1.17e-12	Ugt2b35
ENSMUSG00000028289.6	399.735	-1.17072	0.156633	-7.47428	7.76e-14	1.16e-12	Epha7
ENSMUSG00000028024.7	96.7795	-2.34283	0.310069	-7.55584	4.16e-14	6.35e-13	Enpep
ENSMUSG00000086141.1	526.541	-1.04462	0.137048	-7.62232	2.49e-14	3.88e-13	9030622O22Rik
ENSMUSG00000022676.6	499.113	-1.02271	0.134121	-7.62528	2.43e-14	3.79e-13	Snai2
ENSMUSG00000024039.8	459.262	-1.09464	0.142357	-7.68942	1.48e-14	2.34e-13	Cbs
ENSMUSG00000031129.9	186.364	-1.68029	0.218035	-7.70651	1.29e-14	2.05e-13	Slc9a9
ENSMUSG00000061118.6	517.431	-1.05313	0.135138	-7.79298	6.54e-15	1.06e-13	Dnajc30
ENSMUSG00000006494.5	477.167	-1.07983	0.137419	-7.85799	3.9e-15	6.46e-14	Pdk1
ENSMUSG00000052520.7	131.047	-2.07565	0.263738	-7.87014	3.54e-15	5.87e-14	Cyp2j5
ENSMUSG00000030340.8	424.632	-1.27218	0.158422	-8.03034	9.72e-16	1.67e-14	Scnn1a
ENSMUSG00000015468.8	264.822	-1.5368	0.19058	-8.06379	7.4e-16	1.28e-14	Notch4
ENSMUSG00000000154.8	611.432	-1.04364	0.129302	-8.07137	6.95e-16	1.21e-14	Slc22a18
ENSMUSG00000031639.5	491.541	-1.13516	0.1402	-8.09673	5.65e-16	9.93e-15	Tlr3
ENSMUSG00000049044.9	88.1707	-2.86462	0.351774	-8.14336	3.84e-16	6.81e-15	Rapgef4
ENSMUSG00000086316.1	574.39	-1.13498	0.138888	-8.1719	3.04e-16	5.42e-15	2210013O21Rik
ENSMUSG00000054034.4	223.671	-1.65928	0.200763	-8.26487	1.4e-16	2.56e-15	Tceal5
ENSMUSG00000071454.6	593.951	-1.03041	0.124609	-8.26914	1.35e-16	2.47e-15	Dtnb
ENSMUSG00000022853.6	367.481	-1.29742	0.156149	-8.30882	9.67e-17	1.79e-15	Ehhadh
ENSMUSG00000048058.10	666.74	-1.03072	0.122898	-8.38685	4.99e-17	9.41e-16	Ldlrad3
ENSMUSG00000062031.5	549.173	-1.10944	0.132125	-8.39688	4.58e-17	8.69e-16	Athl1
ENSMUSG00000028799.9	582.762	-1.08166	0.127523	-8.4821	2.21e-17	4.3e-16	Zfp362
ENSMUSG00000005397.7	675.034	-1.02604	0.120263	-8.53166	1.44e-17	2.84e-16	Nid1
ENSMUSG00000032596.7	629.148	-1.11809	0.129533	-8.63172	6.04e-18	1.23e-16	Uba7
ENSMUSG00000050212.4	585.312	-1.18451	0.135182	-8.76233	1.91e-18	4.06e-17	Fam176b
ENSMUSG00000087047.2	252.515	-1.77854	0.202969	-8.7626	1.91e-18	4.05e-17	1700110K17Rik
ENSMUSG00000039218.9	10826.9	-1.27612	0.144933	-8.80486	1.31e-18	2.8e-17	Srrm2
ENSMUSG00000022210.6	829.347	-1.01489	0.115253	-8.80572	1.3e-18	2.79e-17	Dhrs4
ENSMUSG00000032500.8	133.478	-2.42839	0.275081	-8.82792	1.07e-18	2.3e-17	Dclk3
ENSMUSG00000038224.6	131.07	-2.60403	0.293728	-8.86545	7.62e-19	1.67e-17	Serpinf2
ENSMUSG00000024140.9	600.898	-1.14321	0.128573	-8.89158	6.02e-19	1.33e-17	Epas1
ENSMUSG00000074274.1	172.581	-2.11923	0.237396	-8.92699	4.38e-19	9.72e-18	D930028M14Rik
ENSMUSG00000030930.7	583.741	-1.16299	0.129461	-8.98337	2.63e-19	5.92e-18	Chst15
ENSMUSG00000035877.8	592.144	-1.12979	0.125681	-8.98932	2.49e-19	5.63e-18	Zhx3
ENSMUSG00000025731.8	667	-1.11077	0.123249	-9.01237	2.02e-19	4.62e-18	0610011F06Rik
ENSMUSG00000058586.5	691.143	-1.06037	0.116517	-9.10057	8.99e-20	2.1e-18	Serhl
ENSMUSG00000004655.5	319.352	-1.55806	0.171074	-9.10752	8.43e-20	1.97e-18	Aqp1
ENSMUSG00000029195.7	665.673	-2.46332	0.269852	-9.12841	6.95e-20	1.63e-18	Klb
ENSMUSG00000024258.3	524.903	-1.23409	0.135125	-9.13292	6.67e-20	1.57e-18	Polr2d
ENSMUSG00000034175.7	471.629	-1.33741	0.145531	-9.18987	3.93e-20	9.35e-19	Rhbdd3
ENSMUSG00000042589.9	91.4713	-3.79813	0.410881	-9.24387	2.38e-20	5.76e-19	Cux2
ENSMUSG00000024371.6	424.141	-1.38032	0.148045	-9.32365	1.12e-20	2.78e-19	C2
ENSMUSG00000026542.5	529.454	-1.23901	0.132015	-9.3854	6.27e-21	1.57e-19	Apcs
ENSMUSG00000045912.7	203.445	-2.09149	0.222715	-9.39088	5.95e-21	1.49e-19	C2cd4c
ENSMUSG00000029287.8	547.067	-1.26727	0.134325	-9.43438	3.93e-21	1e-19	Tgfbr3
ENSMUSG00000020774.2	563.181	-1.26797	0.133814	-9.47564	2.65e-21	6.87e-20	Aspa
ENSMUSG00000061718.6	349.805	-1.50932	0.158944	-9.49595	2.18e-21	5.73e-20	Ppp1r1b
ENSMUSG00000045975.6	855.097	-1.02166	0.107559	-9.49861	2.13e-21	5.62e-20	C2cd2
ENSMUSG00000022656.9	555.521	-1.24994	0.130918	-9.54747	1.33e-21	3.57e-20	Pvrl3
ENSMUSG00000002910.9	734.988	-1.09375	0.114246	-9.57371	1.03e-21	2.79e-20	Arrdc2
ENSMUSG00000023044.1	356.759	-1.52168	0.158163	-9.62096	6.52e-22	1.78e-20	Csad
ENSMUSG00000024694.3	132.868	-2.79805	0.290023	-9.64767	5.03e-22	1.38e-20	Keg1
ENSMUSG00000021650.6	639.477	-1.2268	0.125754	-9.75555	1.75e-22	4.9e-21	Ptcd2
ENSMUSG00000032454.3	355.338	-1.61475	0.163874	-9.8536	6.61e-23	1.9e-21	Rbp2
ENSMUSG00000034738.8	817.851	-1.07422	0.108929	-9.86171	6.1e-23	1.76e-21	Nostrin
ENSMUSG00000022123.7	471.034	-1.58171	0.157623	-10.0348	1.07e-23	3.21e-22	Scel
ENSMUSG00000030359.8	312.394	-1.90569	0.18937	-10.0633	8.03e-24	2.42e-22	Pzp
ENSMUSG00000000296.6	868.109	-1.14279	0.112707	-10.1395	3.69e-24	1.13e-22	Tpd52l1
ENSMUSG00000022453.7	917.83	-1.07091	0.105123	-10.1872	2.26e-24	7.04e-23	Naga
ENSMUSG00000032649.8	879.272	-1.08709	0.105979	-10.2577	1.09e-24	3.48e-23	Glt25d2
ENSMUSG00000034771.9	296.715	-1.92613	0.186546	-10.3253	5.42e-25	1.77e-23	Tle2
ENSMUSG00000036611.5	417.664	-1.53374	0.148206	-10.3487	4.24e-25	1.39e-23	Eepd1
ENSMUSG00000006345.4	348.642	-1.93641	0.186975	-10.3565	3.91e-25	1.29e-23	Ggt1
ENSMUSG00000058571.4	648.451	-1.30363	0.123525	-10.5535	4.89e-26	1.67e-24	Gpc6
ENSMUSG00000070985.3	561.286	-1.3986	0.132079	-10.5891	3.35e-26	1.16e-24	Acnat1
ENSMUSG00000032006.7	525.451	-1.41711	0.132615	-10.6859	1.18e-26	4.2e-25	Pdgfd
ENSMUSG00000030711.8	1219.02	-1.00561	0.094014	-10.6964	1.06e-26	3.76e-25	Sult1a1
ENSMUSG00000071551.6	1346.13	-1.02755	0.0960076	-10.7028	9.88e-27	3.53e-25	Akr1c19
ENSMUSG00000028015.2	918.914	-1.11789	0.104301	-10.718	8.38e-27	3.03e-25	Ctso
ENSMUSG00000044749.7	507.599	-1.60938	0.149558	-10.7609	5.27e-27	1.91e-25	Abca6
ENSMUSG00000041540.9	346.111	-1.79753	0.166668	-10.7851	4.05e-27	1.48e-25	Sox5
ENSMUSG00000061740.6	730.043	-1.27442	0.117584	-10.8384	2.26e-27	8.37e-26	Cyp2d22
ENSMUSG00000042834.8	1064.27	-1.0796	0.0988753	-10.9188	9.37e-28	3.52e-26	D0H4S114
ENSMUSG00000066071.5	1007.8	-1.2587	0.114935	-10.9515	6.54e-28	2.47e-26	Cyp4a12a
ENSMUSG00000021136.7	765.437	-1.25528	0.113925	-11.0185	3.11e-28	1.21e-26	Smoc1
ENSMUSG00000075590.2	776.471	-1.28411	0.116476	-11.0246	2.91e-28	1.14e-26	Nrbp2
ENSMUSG00000024925.4	879.513	-1.24513	0.111775	-11.1396	8.05e-29	3.22e-27	Rnaseh2c
ENSMUSG00000024985.11	1520.35	-1.0162	0.0906317	-11.2124	3.54e-29	1.43e-27	Tcf7l2
ENSMUSG00000050071.8	1329.17	-1.20703	0.107174	-11.2623	2.01e-29	8.23e-28	Bex1
ENSMUSG00000026430.9	625.346	-1.41252	0.12438	-11.3565	6.88e-30	2.84e-28	Rassf5
ENSMUSG00000048087.5	1268.56	-1.08315	0.0952109	-11.3763	5.49e-30	2.28e-28	Gm4737
ENSMUSG00000000958.4	931.702	-1.18847	0.10444	-11.3795	5.29e-30	2.21e-28	Slc7a7
ENSMUSG00000021583.5	1590	-1.0704	0.0932205	-11.4825	1.62e-30	6.9e-29	Erap1
ENSMUSG00000028716.8	1358.29	-1.06734	0.0927817	-11.5038	1.26e-30	5.42e-29	Pdzk1ip1
ENSMUSG00000041654.9	1061.75	-1.14568	0.0991595	-11.5539	7.05e-31	3.06e-29	Slc39a11
ENSMUSG00000036198.6	1046.82	-1.15852	0.099893	-11.5976	4.24e-31	1.87e-29	Arhgap36
ENSMUSG00000001751.8	1694.17	-1.03134	0.0884175	-11.6644	1.94e-31	8.68e-30	Naglu
ENSMUSG00000042680.7	698.52	-1.46378	0.12542	-11.671	1.79e-31	8.09e-30	Fam59a
ENSMUSG00000030834.5	193.545	-2.96656	0.252469	-11.7502	7.04e-32	3.2e-30	Abcc6
ENSMUSG00000074882.3	270.978	-2.21745	0.187938	-11.7988	3.96e-32	1.81e-30	Cyp2c68
ENSMUSG00000042073.7	1131.75	-1.18536	0.100378	-11.809	3.51e-32	1.62e-30	Abhd14b
ENSMUSG00000035041.8	303.314	-2.12385	0.179494	-11.8324	2.65e-32	1.23e-30	Creb3l3
ENSMUSG00000036856.4	2523.11	-1.03954	0.087444	-11.888	1.37e-32	6.43e-31	Wnt4
ENSMUSG00000051359.8	577.101	-1.52856	0.128154	-11.9275	8.5e-33	4.03e-31	Ncald
ENSMUSG00000002992.10	751.544	-1.38617	0.11603	-11.9466	6.76e-33	3.23e-31	Apoc2
ENSMUSG00000031399.8	648.609	-1.46227	0.122276	-11.9587	5.84e-33	2.82e-31	Fam3a
ENSMUSG00000049858.7	813.926	-1.32118	0.11038	-11.9694	5.14e-33	2.48e-31	Suox
ENSMUSG00000061046.3	400.657	-1.89188	0.157927	-11.9794	4.55e-33	2.21e-31	Haghl
ENSMUSG00000048960.7	2609.62	-1.11465	0.092676	-12.0274	2.55e-33	1.25e-31	Prex2
ENSMUSG00000031613.8	242.603	-2.45695	0.20421	-12.0315	2.43e-33	1.19e-31	Hpgd
ENSMUSG00000047907.7	913.288	-1.26922	0.105441	-12.0373	2.26e-33	1.11e-31	Tshz2
ENSMUSG00000034522.8	1330.89	-1.11244	0.0920544	-12.0846	1.27e-33	6.42e-32	Zfp395
ENSMUSG00000035112.10	553.995	-1.60616	0.131442	-12.2195	2.44e-34	1.26e-32	Wnk4
ENSMUSG00000030087.5	1780.48	-1.03861	0.0846797	-12.2652	1.39e-34	7.28e-33	Klf15
ENSMUSG00000066477.6	1171.49	-1.28415	0.104663	-12.2694	1.32e-34	6.93e-33	Gm16551
ENSMUSG00000051497.8	1498.38	-1.08927	0.0876208	-12.4316	1.76e-35	9.47e-34	Kcnj16
ENSMUSG00000020303.2	1045.4	-1.26946	0.101864	-12.4623	1.2e-35	6.5e-34	Stc2
ENSMUSG00000000416.9	586.93	-1.78731	0.142652	-12.5292	5.17e-36	2.84e-34	Cttnbp2
ENSMUSG00000010064.8	970.139	-1.31947	0.105129	-12.551	3.92e-36	2.16e-34	Slc38a3
ENSMUSG00000057411.7	977.33	-1.35362	0.107341	-12.6104	1.85e-36	1.02e-34	Fam173a
ENSMUSG00000044080.9	1767.64	-1.14158	0.090374	-12.6317	1.41e-36	7.86e-35	S100a1
ENSMUSG00000038641.8	177.303	-3.37757	0.266138	-12.691	6.63e-37	3.75e-35	Akr1d1
ENSMUSG00000017057.8	1780.69	-1.07137	0.0837916	-12.7861	1.96e-37	1.14e-35	Il13ra1
ENSMUSG00000052914.4	1431.55	-1.15925	0.0905608	-12.8008	1.62e-37	9.49e-36	Cyp2j6
ENSMUSG00000031111.9	1494.53	-1.15458	0.0894002	-12.9147	3.72e-38	2.26e-36	Igsf1
ENSMUSG00000075012.3	1663.12	-1.10808	0.0850194	-13.0333	7.91e-39	4.95e-37	Fjx1
ENSMUSG00000026853.8	2136.14	-1.05361	0.0807178	-13.053	6.11e-39	3.86e-37	Crat
ENSMUSG00000073418.4	1637.6	-1.33837	0.102214	-13.0939	3.57e-39	2.29e-37	C4b
ENSMUSG00000046402.9	3671.76	-1.06787	0.0815259	-13.0986	3.36e-39	2.17e-37	Rbp1
ENSMUSG00000021850.7	1023.9	-1.39077	0.105633	-13.1661	1.38e-39	9.13e-38	1700011H14Rik
ENSMUSG00000024799.7	1162.19	-1.44534	0.108495	-13.3216	1.73e-40	1.18e-38	Tm7sf2
ENSMUSG00000022790.7	2979.7	-1.03136	0.0762139	-13.5325	1.01e-41	7.14e-40	Igsf11
ENSMUSG00000052102.8	1837.6	-1.16253	0.0857616	-13.5554	7.37e-42	5.28e-40	Gnpda1
ENSMUSG00000053898.6	3184.66	-1.00162	0.0738211	-13.5682	6.18e-42	4.47e-40	Ech1
ENSMUSG00000056185.4	496.055	-1.9592	0.143989	-13.6066	3.66e-42	2.69e-40	Snx32
ENSMUSG00000034427.9	2157.57	-1.14194	0.0827157	-13.8056	2.36e-43	1.8e-41	Myo15b
ENSMUSG00000022150.9	1376.95	-1.2852	0.0917997	-14.0001	1.56e-44	1.25e-42	Dab2
ENSMUSG00000033377.8	2180.12	-1.10939	0.0791877	-14.0096	1.36e-44	1.1e-42	Palmd
ENSMUSG00000032083.8	183.429	-4.28661	0.305207	-14.0449	8.28e-45	6.78e-43	Apoa1
ENSMUSG00000035944.10	1574.82	-1.22407	0.0863591	-14.1742	1.32e-45	1.1e-43	Ttc38
ENSMUSG00000047638.9	3150.96	-1.01079	0.0712226	-14.1919	1.03e-45	8.62e-44	Nr1h4
ENSMUSG00000015085.7	2058.36	-1.17743	0.0828373	-14.2138	7.52e-46	6.35e-44	Entpd2
ENSMUSG00000034371.7	2538.94	-1.09763	0.0766808	-14.3143	1.78e-46	1.54e-44	Dak
ENSMUSG00000060224.3	1911.49	-1.16209	0.0810702	-14.3344	1.33e-46	1.17e-44	Pyroxd2
ENSMUSG00000037541.12	5396.06	-1.11652	0.077735	-14.3632	8.81e-47	7.75e-45	Shank2
ENSMUSG00000014303.7	4172.22	-1.0438	0.0718446	-14.5286	7.99e-48	7.16e-46	Glis2
ENSMUSG00000031980.9	1321.74	-1.40925	0.0965309	-14.5989	2.85e-48	2.63e-46	Agt
ENSMUSG00000031700.5	4617.8	-1.00162	0.068379	-14.6481	1.39e-48	1.29e-46	Gpt2
ENSMUSG00000020818.9	1444.54	-1.44136	0.0964372	-14.9461	1.65e-50	1.61e-48	Mfsd11
ENSMUSG00000006315.8	2011.48	-1.20691	0.0807427	-14.9476	1.62e-50	1.59e-48	Tmem147
ENSMUSG00000017009.3	5388.76	-1.02274	0.0684113	-14.9499	1.56e-50	1.54e-48	Sdc4
ENSMUSG00000024131.7	1081.4	-1.60679	0.107387	-14.9626	1.29e-50	1.29e-48	Slc3a1
ENSMUSG00000028019.3	816.136	-1.70326	0.113116	-15.0577	3.07e-51	3.17e-49	Pdgfc
ENSMUSG00000045287.6	904.383	-1.64099	0.108704	-15.0959	1.72e-51	1.79e-49	Rtn4rl1
ENSMUSG00000026890.11	2829.21	-1.1502	0.0760867	-15.1169	1.25e-51	1.33e-49	Lhx6
ENSMUSG00000062908.6	1873.83	-1.31435	0.0867689	-15.1477	7.84e-52	8.53e-50	Acadm
ENSMUSG00000004270.7	4551.06	-1.12145	0.0735325	-15.251	1.62e-52	1.81e-50	Lpcat3
ENSMUSG00000021238.9	2758.35	-1.12709	0.0738396	-15.264	1.33e-52	1.49e-50	Aldh6a1
ENSMUSG00000005802.6	1947.68	-1.24569	0.0811701	-15.3467	3.73e-53	4.29e-51	Slc30a4
ENSMUSG00000029716.8	1141.98	-1.50194	0.0978243	-15.3535	3.36e-53	3.89e-51	Trfr2
ENSMUSG00000024066.7	4285.38	-1.06403	0.0689595	-15.4297	1.03e-53	1.22e-51	Xdh
ENSMUSG00000025745.5	4324.62	-1.11363	0.0713742	-15.6026	6.98e-55	8.44e-53	Hadha
ENSMUSG00000046447.3	1963.77	-1.35214	0.0862831	-15.6709	2.39e-55	2.91e-53	Camk2n1
ENSMUSG00000022361.6	2323.6	-1.2019	0.076693	-15.6715	2.37e-55	2.91e-53	Zhx1
ENSMUSG00000021033.9	1738.25	-1.46729	0.0934712	-15.6978	1.57e-55	1.94e-53	Gstz1
ENSMUSG00000032014.5	1765.46	-1.36868	0.0869838	-15.7349	8.72e-56	1.11e-53	Oaf
ENSMUSG00000045667.7	1127.18	-1.70003	0.107698	-15.7851	3.94e-56	5.11e-54	Smtnl2
ENSMUSG00000056091.6	2859.82	-1.18144	0.074265	-15.9084	5.54e-57	7.32e-55	St3gal5
ENSMUSG00000020467.8	7120.57	-1.01084	0.0623894	-16.2021	4.87e-59	6.55e-57	Efemp1
ENSMUSG00000037942.3	1879.93	-1.35648	0.0834216	-16.2605	1.88e-59	2.58e-57	Crp
ENSMUSG00000055003.8	2811.6	-1.21666	0.0747874	-16.2682	1.66e-59	2.3e-57	Lrtm2
ENSMUSG00000022419.9	2816.03	-1.24892	0.0763795	-16.3515	4.24e-60	5.99e-58	Deptor
ENSMUSG00000027597.9	8818.3	-1.00956	0.0612291	-16.4883	4.45e-61	6.35e-59	Ahcy
ENSMUSG00000024112.9	553.618	-2.41663	0.145558	-16.6025	6.69e-62	9.73e-60	Cacna1h
ENSMUSG00000022893.8	1618.77	-1.49185	0.0884779	-16.8613	8.67e-64	1.29e-61	Adamts1
ENSMUSG00000066026.7	4916.43	-1.1075	0.0654408	-16.9236	3.01e-64	4.52e-62	Dhrs3
ENSMUSG00000025915.7	1225.63	-1.62155	0.0957518	-16.935	2.49e-64	3.77e-62	Sgk3
ENSMUSG00000045672.7	12647	-1.0071	0.059336	-16.9728	1.31e-64	2e-62	Col27a1
ENSMUSG00000048388.3	1227.28	-1.7563	0.103325	-16.9978	8.53e-65	1.32e-62	Fam171b
ENSMUSG00000079262.3	585.619	-2.307	0.134041	-17.2112	2.19e-66	3.43e-64	Slco1a6
ENSMUSG00000037254.11	4418.77	-1.2726	0.073451	-17.3258	3e-67	4.87e-65	Itih2
ENSMUSG00000025059.10	1531.42	-1.55212	0.0884997	-17.5381	7.33e-69	1.23e-66	Gyk
ENSMUSG00000024386.7	3524.59	-1.28388	0.0731789	-17.5444	6.56e-69	1.11e-66	Proc
ENSMUSG00000041236.7	3415.89	-1.24776	0.0709139	-17.5954	2.67e-69	4.59e-67	Vps41
ENSMUSG00000005220.2	587.641	-2.65534	0.148929	-17.8296	4.17e-71	7.42e-69	Corin
ENSMUSG00000008475.7	8142.06	-1.11223	0.0610201	-18.2273	3.14e-74	5.88e-72	Arpc5
ENSMUSG00000026617.9	1807.21	-1.54599	0.0847943	-18.2322	2.86e-74	5.44e-72	Bpnt1
ENSMUSG00000029369.10	417.385	-3.15793	0.172911	-18.2633	1.62e-74	3.12e-72	Afm
ENSMUSG00000047797.8	1351.06	-1.70057	0.0929067	-18.3041	7.68e-75	1.5e-72	Gjb1
ENSMUSG00000035540.7	26048.3	-1.00289	0.0544409	-18.4216	8.82e-76	1.75e-73	Gc
ENSMUSG00000038415.8	1223.85	-1.82653	0.098372	-18.5676	5.88e-77	1.2e-74	Foxq1
ENSMUSG00000036707.9	9337.6	-1.10311	0.059161	-18.6459	1.36e-77	2.9e-75	Cab39
ENSMUSG00000031881.4	1993.39	-1.55464	0.0832641	-18.6712	8.49e-78	1.83e-75	Cdh16
ENSMUSG00000061838.4	3869.26	-1.2924	0.0686973	-18.813	5.91e-79	1.43e-76	Suclg2
ENSMUSG00000030541.10	4258.22	-1.26426	0.0664961	-19.0126	1.34e-80	3.48e-78	Idh2
ENSMUSG00000045414.6	1433.98	-1.91059	0.0988246	-19.3331	2.83e-83	7.61e-81	1190002N15Rik
ENSMUSG00000031431.7	4101.2	-1.39867	0.0720878	-19.4023	7.37e-84	2.06e-81	Tsc22d3
ENSMUSG00000020629.6	3025.19	-1.55452	0.0796912	-19.5068	9.61e-85	2.74e-82	Adi1
ENSMUSG00000027495.4	1962.85	-1.63546	0.0825199	-19.819	2.04e-87	6.33e-85	2010011I20Rik
ENSMUSG00000029776.9	2495.55	-1.5389	0.0774769	-19.8627	8.56e-88	2.71e-85	Hibadh
ENSMUSG00000015027.9	2512.91	-1.61322	0.0801724	-20.1219	4.75e-90	1.54e-87	Galns
ENSMUSG00000033161.8	42050.9	-1.11066	0.0543758	-20.4257	9.88e-93	3.35e-90	Atp1a1
ENSMUSG00000005125.6	15967.7	-1.14227	0.0559203	-20.4267	9.68e-93	3.35e-90	Ndrg1
ENSMUSG00000052085.6	3534.35	-1.64793	0.0801363	-20.5641	5.76e-94	2.22e-91	Dock8
ENSMUSG00000020182.9	700.612	-2.80659	0.136471	-20.5655	5.59e-94	2.21e-91	Ddc
ENSMUSG00000026932.8	2415.77	-1.60904	0.0776296	-20.7271	1.97e-95	8.04e-93	Nacc2
ENSMUSG00000040998.12	2401.57	-1.63866	0.078393	-20.9032	5.01e-97	2.1e-94	Npnt
ENSMUSG00000063011.6	19441.2	-1.2635	0.0602727	-20.9631	1.42e-97	6.16e-95	Msln
ENSMUSG00000036892.6	551.869	-3.31635	0.155856	-21.2783	1.81e-100	8.3e-98	Prodh2
ENSMUSG00000024747.3	1239	-2.22598	0.100604	-22.1261	1.77e-108	9.36e-106	Aldh1a7
ENSMUSG00000023019.6	2978.97	-1.61284	0.0727591	-22.1668	7.19e-109	3.94e-106	Gpd1
ENSMUSG00000017344.4	553.537	-3.6583	0.161655	-22.6303	2.18e-113	1.24e-110	Vtn
ENSMUSG00000002985.9	8775.95	-1.36576	0.0594737	-22.9641	1.06e-116	6.32e-114	Apoe
ENSMUSG00000092274.1	34212.4	-1.47807	0.0641438	-23.043	1.73e-117	1.07e-114	Neat1
ENSMUSG00000029273.9	4352.92	-1.58126	0.0675024	-23.4253	2.36e-121	1.53e-118	Sult1d1
ENSMUSG00000026295.5	603.84	-3.98086	0.169153	-23.534	1.83e-122	1.24e-119	Spp2
ENSMUSG00000055435.6	3162.43	-1.89984	0.0781096	-24.3227	1.13e-130	8.46e-128	Maf
ENSMUSG00000031958.9	2205.13	-2.28547	0.0835698	-27.3481	1.14e-164	1.16e-161	Ldhd
ENSMUSG00000058952.7	5246.92	-1.79038	0.0643014	-27.8436	1.29e-170	1.41e-167	Cfi
ENSMUSG00000031169.7	5624.54	-1.79189	0.0640049	-27.9962	1.81e-172	2.15e-169	Porcn
ENSMUSG00000028307.9	2186.16	-2.74561	0.0847987	-32.378	5.61e-230	7.99e-227	Aldob
ENSMUSG00000054252.9	4722.55	-2.44966	0.0723949	-33.8374	5.55e-251	9.9e-248	Fgfr3
ENSMUSG00000029368.9	6955.4	-3.17062	0.0662557	-47.8542	0	0	Alb
ENSMUSG00000061808.3	11002.1	-2.54899	0.0667337	-38.1965	0	0	Ttr
