# Supplementary material for: Disruption of nuclear speckles reduces chromatin interactions in active compartments
Source: Epigenetics Chromatin. 2019 Jul 17;12:43. doi: 10.1186/s13072-019-0289-2 (PMC6636040; doi:10.1186/s13072-019-0289-2)
Supplement: Supplementary file 9 — Additional file 9: Table S3. Coordinates (mm9) of TAD boundaries in Control and Srrm2 knockdown samples. [file 13072_2019_289_MOESM9_ESM.xlsx]

## Sheet: Control_boundary
chr	start	end	rep1_score	rep2_score
chr1	3600000	3620000	1.24771	1.17214
chr1	4770000	4780000	0.966986	1.03173
chr1	6170000	6180000	0.578383	0.489175
chr1	7200000	7210000	0.654383	0.534182
chr1	7360000	7380000	0.461047	0.488024
chr1	9520000	9540000	1.75094	1.70037
chr1	9720000	9740000	1.35572	1.43659
chr1	10000000	10010000	0.639423	0.56939
chr1	10190000	10210000	0.591687	0.609029
chr1	10800000	10810000	0.972527	1.08076
chr1	12840000	12860000	0.652002	0.718444
chr1	12990000	13010000	0.592104	0.493834
chr1	13140000	13150000	0.91722	0.998934
chr1	13340000	13360000	0.51088	0.396389
chr1	13550000	13570000	0.506838	0.542822
chr1	14700000	14720000	0.89617	0.987043
chr1	14990000	15000000	1.03137	1.10164
chr1	15760000	15780000	0.52548	0.349092
chr1	16410000	16430000	0.574539	0.514609
chr1	16750000	16760000	0.668147	0.586941
chr1	17140000	17150000	0.695992	0.685984
chr1	19170000	19180000	0.848871	0.842496
chr1	19750000	19770000	0.494046	0.464789
chr1	20910000	20930000	0.790593	0.763548
chr1	21390000	21400000	0.500161	0.469626
chr1	21960000	21980000	0.467731	0.638931
chr1	23140000	23150000	0.668936	0.640002
chr1	23320000	23340000	0.686805	0.609227
chr1	24040000	24060000	0.374719	0.511187
chr1	24290000	24310000	0.420907	0.544022
chr1	25720000	25730000	0.452585	0.394334
chr1	30740000	30760000	0.733161	0.689351
chr1	30990000	31000000	0.750825	0.717819
chr1	33530000	33550000	0.343393	0.336801
chr1	33700000	33710000	0.821288	1.02767
chr1	34050000	34060000	0.935883	0.987165
chr1	34220000	34240000	0.51183	0.612757
chr1	34360000	34370000	0.475872	0.405861
chr1	34520000	34530000	0.655669	0.636942
chr1	34950000	34970000	0.712622	0.781524
chr1	36180000	36190000	0.602207	0.743468
chr1	36360000	36370000	1.11516	1.1344
chr1	36570000	36580000	1.45517	1.4818
chr1	36830000	36850000	0.393641	0.309643
chr1	37310000	37320000	1.09727	1.02654
chr1	37490000	37500000	1.01499	1.0008
chr1	37700000	37710000	0.725085	0.662745
chr1	37920000	37930000	1.53279	1.63721
chr1	38190000	38200000	1.69782	1.63368
chr1	39040000	39050000	0.995626	1.09567
chr1	39410000	39420000	1.41675	1.39485
chr1	39600000	39610000	1.15026	1.03099
chr1	40150000	40170000	0.81367	0.501391
chr1	40430000	40440000	1.05515	1.05809
chr1	40610000	40620000	0.831124	0.927343
chr1	43160000	43170000	1.16714	1.1759
chr1	43340000	43350000	1.82098	1.84397
chr1	43490000	43500000	0.327155	0.348984
chr1	43800000	43810000	1.01727	1.20078
chr1	43950000	43970000	0.932601	1.13704
chr1	44240000	44250000	0.535241	0.743139
chr1	46110000	46120000	0.48595	0.519805
chr1	46480000	46490000	1.37554	1.24506
chr1	46840000	46860000	0.698402	0.557349
chr1	50990000	51010000	0.778539	0.793874
chr1	51390000	51400000	0.651113	0.75188
chr1	51500000	51510000	0.904528	0.850822
chr1	51680000	51690000	1.37971	1.12368
chr1	52000000	52010000	0.869213	0.800966
chr1	52170000	52180000	1.04035	1.17857
chr1	52340000	52350000	0.803999	0.763374
chr1	52690000	52700000	1.37688	1.33725
chr1	53410000	53420000	0.577661	0.556384
chr1	53750000	53770000	0.898524	0.896931
chr1	53960000	53980000	0.962232	0.830672
chr1	54430000	54440000	0.697189	0.805703
chr1	55040000	55050000	0.639344	0.6584
chr1	55270000	55280000	0.771004	0.487456
chr1	55470000	55480000	0.866298	0.92362
chr1	57040000	57060000	1.12726	1.11766
chr1	57460000	57480000	0.898641	0.704228
chr1	57810000	57820000	0.470434	0.465135
chr1	58000000	58020000	0.346836	0.51517
chr1	58150000	58160000	0.309244	0.331602
chr1	58360000	58370000	0.738832	0.774613
chr1	58470000	58480000	0.68194	0.781393
chr1	58780000	58800000	0.97296	0.918576
chr1	59040000	59060000	0.699644	0.894703
chr1	59310000	59320000	1.01126	1.03348
chr1	59910000	59920000	0.586375	0.637295
chr1	60150000	60160000	0.527103	0.558977
chr1	60390000	60410000	0.590343	0.590168
chr1	60580000	60600000	0.526863	0.526301
chr1	60920000	60940000	0.92743	0.959856
chr1	61820000	61830000	1.0194	1.01565
chr1	62740000	62750000	0.941616	0.87807
chr1	63020000	63030000	0.521178	0.640659
chr1	63220000	63230000	1.1666	1.21511
chr1	63430000	63440000	0.594896	0.564157
chr1	63680000	63700000	0.691819	0.705654
chr1	63810000	63820000	0.617728	0.651943
chr1	64160000	64170000	0.859543	0.784799
chr1	64760000	64770000	1.23027	1.29658
chr1	65060000	65070000	0.684732	0.688986
chr1	65240000	65250000	0.892802	0.784848
chr1	65320000	65330000	0.917181	0.927461
chr1	66910000	66930000	0.566569	0.609636
chr1	67060000	67070000	0.878678	0.839392
chr1	67670000	67690000	0.609614	0.501655
chr1	69210000	69220000	1.27701	1.12665
chr1	69830000	69840000	0.59156	0.626519
chr1	70310000	70330000	0.80956	0.88559
chr1	71580000	71600000	1.21589	1.30873
chr1	71690000	71700000	0.489022	0.465814
chr1	72190000	72200000	0.526801	0.588084
chr1	72740000	72750000	0.763135	0.75223
chr1	72920000	72930000	0.934361	0.844708
chr1	73640000	73660000	0.381624	0.458189
chr1	73900000	73920000	1.24838	1.17578
chr1	74500000	74510000	0.3401	0.36008
chr1	75310000	75320000	1.45501	1.25915
chr1	75460000	75480000	0.506547	0.578805
chr1	75630000	75640000	1.38776	1.51417
chr1	77100000	77110000	0.55727	0.632539
chr1	77360000	77380000	0.57038	0.631846
chr1	77510000	77520000	0.654366	0.574882
chr1	77920000	77930000	0.959785	0.935299
chr1	78180000	78190000	0.455147	0.376012
chr1	78480000	78500000	0.915808	0.929382
chr1	78700000	78720000	0.934461	0.989437
chr1	79680000	79690000	0.650415	0.60667
chr1	80170000	80180000	0.829838	0.888507
chr1	80520000	80530000	0.901604	1.01193
chr1	80720000	80740000	0.477932	0.521137
chr1	81300000	81310000	1.31024	1.297
chr1	82290000	82300000	1.43196	1.49998
chr1	82450000	82460000	0.465022	0.54411
chr1	82740000	82760000	0.846219	0.839388
chr1	83190000	83200000	1.17555	1.13318
chr1	83720000	83730000	1.18824	1.50052
chr1	84280000	84290000	0.396972	0.568852
chr1	84700000	84710000	1.81045	1.55181
chr1	85070000	85090000	0.343176	0.37857
chr1	87730000	87750000	0.500732	0.348209
chr1	87950000	87970000	1.10595	1.07825
chr1	88050000	88060000	0.748723	0.72575
chr1	88260000	88270000	0.88851	1.06221
chr1	88480000	88500000	0.809213	0.73414
chr1	88920000	88940000	0.460297	0.676285
chr1	89100000	89120000	0.854239	0.96352
chr1	89330000	89340000	0.91867	0.875942
chr1	89650000	89660000	0.946723	0.896982
chr1	90010000	90020000	0.957268	0.889188
chr1	90200000	90210000	0.808593	0.837883
chr1	90330000	90340000	0.459349	0.350926
chr1	90460000	90470000	0.623968	0.63227
chr1	90630000	90640000	1.55649	1.51671
chr1	91100000	91110000	1.7121	1.63211
chr1	91540000	91550000	1.33509	1.39769
chr1	91860000	91880000	0.464859	0.442557
chr1	92080000	92090000	0.348441	0.381212
chr1	92490000	92500000	0.925129	1.23074
chr1	92780000	92800000	0.725015	0.617443
chr1	93430000	93450000	0.701283	0.698844
chr1	93660000	93670000	0.517931	0.4897
chr1	93870000	93880000	0.498424	0.479911
chr1	94060000	94070000	0.422115	0.444994
chr1	94360000	94370000	0.751179	0.71061
chr1	94540000	94550000	0.635307	0.588003
chr1	94800000	94810000	0.834557	0.838968
chr1	95010000	95020000	0.768835	0.771952
chr1	95240000	95250000	0.349476	0.430136
chr1	95410000	95420000	0.619905	0.571742
chr1	98900000	98920000	0.383429	0.375752
chr1	99590000	99600000	0.323652	0.39911
chr1	99690000	99700000	0.334722	0.528203
chr1	100070000	100090000	0.48144	0.480322
chr1	100270000	100280000	0.67844	0.776862
chr1	101640000	101660000	0.756065	0.610644
chr1	102130000	102150000	0.93899	0.908782
chr1	106830000	106850000	0.617851	0.454803
chr1	106970000	106980000	0.321332	0.36565
chr1	107770000	107790000	0.747967	0.683383
chr1	107940000	107950000	1.27245	1.28408
chr1	108070000	108080000	0.394638	0.494725
chr1	108290000	108300000	1.39887	1.38516
chr1	108630000	108650000	0.927292	0.71434
chr1	109500000	109520000	0.731532	0.492462
chr1	110330000	110340000	0.353686	0.361156
chr1	111710000	111730000	0.597844	0.746393
chr1	112430000	112440000	0.366773	0.364091
chr1	113530000	113550000	0.679726	0.456455
chr1	114030000	114050000	0.332286	0.353635
chr1	114280000	114290000	0.594695	0.70878
chr1	114570000	114580000	0.397449	0.41575
chr1	117150000	117170000	0.462239	0.407392
chr1	117280000	117290000	0.377248	0.591794
chr1	117560000	117570000	0.498166	0.604976
chr1	118200000	118210000	0.32666	0.373609
chr1	120200000	120210000	1.61044	1.76684
chr1	120410000	120420000	0.664846	0.583733
chr1	120660000	120670000	1.25008	1.15075
chr1	120970000	120980000	1.09904	1.19051
chr1	121340000	121350000	1.15461	1.08995
chr1	121600000	121610000	0.508281	0.586544
chr1	121910000	121920000	0.415951	0.488736
chr1	122050000	122070000	0.815139	0.893156
chr1	122200000	122220000	0.651128	0.601169
chr1	122460000	122470000	1.28973	1.32738
chr1	123310000	123320000	0.993952	1.03034
chr1	123480000	123490000	0.556324	0.706134
chr1	126580000	126610000	0.61745	0.529723
chr1	127250000	127260000	1.37619	1.47861
chr1	127490000	127500000	0.459471	0.591142
chr1	128320000	128350000	0.356504	0.446015
chr1	129080000	129100000	0.785101	0.852754
chr1	129380000	129390000	1.23198	1.21361
chr1	129670000	129690000	0.789072	0.707404
chr1	130040000	130060000	0.493154	0.311818
chr1	130250000	130260000	0.370367	0.355967
chr1	130740000	130750000	0.785024	0.760877
chr1	131140000	131150000	0.315904	0.300829
chr1	131380000	131400000	0.648521	0.556735
chr1	131710000	131750000	0.418596	0.504454
chr1	132270000	132280000	0.573865	0.543903
chr1	132960000	132980000	0.792333	0.874343
chr1	133170000	133190000	1.32676	1.04576
chr1	133450000	133460000	0.925702	0.883717
chr1	133800000	133810000	0.565808	0.479576
chr1	134030000	134040000	0.747286	0.732107
chr1	134260000	134270000	0.388085	0.451261
chr1	134400000	134410000	0.928228	0.951144
chr1	134890000	134900000	1.2772	1.22691
chr1	135030000	135040000	1.15429	1.0746
chr1	135260000	135270000	0.715528	0.839338
chr1	135500000	135510000	1.53645	1.57057
chr1	135790000	135810000	1.15264	0.991515
chr1	136010000	136030000	0.974982	0.808529
chr1	136240000	136250000	0.958945	1.09676
chr1	136390000	136400000	0.581694	0.609191
chr1	136530000	136550000	0.693153	0.758207
chr1	136840000	136850000	0.788937	0.7988
chr1	137030000	137050000	1.60097	1.75571
chr1	137290000	137300000	0.762473	0.715999
chr1	137590000	137600000	1.14679	1.28785
chr1	138170000	138190000	0.786966	0.733636
chr1	138380000	138390000	0.641073	0.673697
chr1	138640000	138650000	1.23427	1.26345
chr1	139790000	139800000	0.424036	0.428316
chr1	139960000	139980000	0.886338	0.836566
chr1	140210000	140230000	0.850912	0.826717
chr1	140390000	140410000	0.547435	0.557127
chr1	140720000	140730000	0.890943	0.848012
chr1	141050000	141060000	0.633048	0.53019
chr1	142060000	142070000	1.02352	0.902835
chr1	142420000	142440000	0.691068	0.87286
chr1	143830000	143850000	0.508982	0.502802
chr1	144640000	144660000	0.647298	0.72556
chr1	145630000	145640000	1.47854	1.57233
chr1	146030000	146070000	0.468419	0.520698
chr1	146240000	146260000	1.19052	1.46457
chr1	152870000	152890000	1.3206	1.18937
chr1	153930000	153940000	0.389554	0.499529
chr1	154220000	154230000	0.81788	1.27359
chr1	154350000	154360000	1.21717	1.30994
chr1	154600000	154620000	1.06684	1.06387
chr1	154750000	154760000	0.664407	0.457558
chr1	154930000	154940000	0.718384	0.487412
chr1	155080000	155090000	0.454405	0.314598
chr1	155270000	155280000	0.7166	0.749306
chr1	155590000	155600000	0.543431	0.59313
chr1	155720000	155730000	1.18802	1.10465
chr1	155880000	155900000	0.309448	0.327852
chr1	156590000	156600000	1.05461	1.0395
chr1	156850000	156860000	2.23218	2.25946
chr1	157130000	157140000	0.807463	0.911655
chr1	157400000	157420000	1.62763	1.5261
chr1	158470000	158490000	0.447	0.611596
chr1	158630000	158650000	0.666598	0.736007
chr1	158830000	158850000	0.949673	1.10899
chr1	159010000	159020000	1.80126	1.96403
chr1	159220000	159230000	1.27787	1.45885
chr1	159480000	159490000	0.982224	0.893069
chr1	160580000	160590000	0.48068	0.481185
chr1	161160000	161170000	1.24128	1.07606
chr1	161820000	161840000	0.389406	0.600476
chr1	162000000	162020000	0.526838	0.641681
chr1	162120000	162140000	1.20171	1.01716
chr1	162320000	162330000	1.26745	1.26027
chr1	162480000	162500000	0.413805	0.514312
chr1	162650000	162660000	1.25871	1.16333
chr1	163120000	163130000	0.473659	0.517755
chr1	163320000	163340000	0.535143	0.54417
chr1	163670000	163680000	0.406098	0.594908
chr1	163910000	163920000	1.19968	0.946846
chr1	164260000	164270000	0.980187	0.851821
chr1	164460000	164470000	0.84722	0.929432
chr1	164670000	164680000	1.12484	1.10847
chr1	165000000	165010000	0.85774	0.808191
chr1	165340000	165350000	0.338753	0.422017
chr1	165720000	165730000	0.561665	0.591986
chr1	165910000	165920000	0.842417	0.855834
chr1	166240000	166250000	0.91642	0.836605
chr1	167100000	167120000	0.634069	0.618233
chr1	167270000	167290000	0.652246	0.793485
chr1	167500000	167510000	0.469185	0.323933
chr1	167690000	167700000	0.937077	1.05746
chr1	167910000	167920000	1.04796	1.16434
chr1	168080000	168100000	1.2922	1.2067
chr1	168310000	168320000	0.908006	0.907703
chr1	168940000	168950000	0.347645	0.337036
chr1	169130000	169140000	1.80032	1.9079
chr1	169330000	169340000	0.731918	0.685182
chr1	169820000	169840000	0.606954	0.669962
chr1	170130000	170140000	0.709529	0.656392
chr1	171840000	171860000	0.766198	0.967252
chr1	172550000	172560000	1.11529	0.980036
chr1	173210000	173220000	0.654353	0.715299
chr1	173710000	173730000	0.483404	0.513092
chr1	173940000	173950000	1.02912	1.14168
chr1	174300000	174310000	1.16769	1.13647
chr1	174570000	174580000	0.908991	0.963837
chr1	174740000	174760000	0.490199	0.518074
chr1	175070000	175100000	0.318913	0.430558
chr1	175360000	175370000	1.01476	1.24626
chr1	177850000	177870000	0.658277	0.550136
chr1	178120000	178130000	0.566497	0.601423
chr1	178810000	178820000	0.719756	0.865886
chr1	179110000	179120000	0.500543	0.470526
chr1	179360000	179370000	0.485587	0.547985
chr1	179620000	179630000	1.22698	1.26027
chr1	179740000	179750000	0.562378	0.488243
chr1	180050000	180060000	1.1221	1.12022
chr1	180230000	180240000	1.0199	0.902555
chr1	180400000	180410000	1.1939	1.33726
chr1	181410000	181420000	1.42506	1.56711
chr1	181560000	181570000	0.476044	0.450565
chr1	181780000	181790000	0.990856	0.913986
chr1	182170000	182190000	1.39893	1.29662
chr1	182350000	182360000	1.55613	1.45614
chr1	182510000	182520000	0.411133	0.399292
chr1	182770000	182780000	0.772863	0.737291
chr1	182920000	182940000	0.406913	0.405112
chr1	183180000	183200000	1.08381	0.991323
chr1	183810000	183820000	0.691388	0.811945
chr1	184480000	184490000	1.2036	1.30035
chr1	185870000	185880000	0.722155	0.776573
chr1	186250000	186270000	0.357665	0.373965
chr1	186630000	186640000	0.603503	0.552302
chr1	186740000	186760000	0.538146	0.35542
chr1	187020000	187040000	1.62998	1.65776
chr1	187250000	187260000	0.726272	0.575634
chr1	187340000	187360000	0.481966	0.55967
chr1	187990000	188010000	0.504466	0.668874
chr1	189180000	189200000	0.504452	0.352772
chr1	189810000	189830000	0.331391	0.410746
chr1	190220000	190240000	0.369309	0.337655
chr1	190770000	190780000	0.487162	0.550351
chr1	191490000	191500000	1.62024	1.48779
chr1	191690000	191710000	0.939731	0.859549
chr1	191830000	191860000	0.319071	0.460112
chr1	192000000	192010000	0.38504	0.472217
chr1	192620000	192630000	0.826079	0.704337
chr1	192730000	192740000	0.941834	1.05017
chr1	192900000	192910000	0.506616	0.642505
chr1	193120000	193130000	1.20172	1.18976
chr1	193390000	193400000	1.73834	1.45401
chr1	193640000	193650000	1.54026	1.53562
chr1	194550000	194560000	1.19355	1.27729
chr1	194770000	194790000	0.441731	0.48887
chr1	194960000	194970000	0.497975	0.499988
chr1	195210000	195220000	0.589346	0.677287
chr1	196420000	196430000	1.53561	1.48329
chr1	196570000	196580000	0.529427	0.579932
chr1	196800000	196810000	0.793392	0.825664
chr1	196940000	196950000	0.675835	0.672292
chr10	3480000	3500000	0.370746	0.45194
chr10	4290000	4310000	0.461233	0.338535
chr10	4540000	4550000	1.51267	1.57478
chr10	5000000	5010000	0.744943	0.84047
chr10	5930000	5950000	1.03896	1.03093
chr10	6370000	6380000	1.57198	1.77835
chr10	7510000	7520000	1.01561	1.11959
chr10	9480000	9490000	0.653315	0.587254
chr10	10060000	10080000	0.473415	0.545442
chr10	10290000	10300000	1.20745	1.06326
chr10	10860000	10870000	1.12753	1.026
chr10	11060000	11070000	0.505685	0.585825
chr10	11690000	11710000	0.447252	0.625531
chr10	12090000	12120000	0.331411	0.42052
chr10	12340000	12350000	0.918149	0.995676
chr10	12730000	12740000	1.76285	1.63043
chr10	13270000	13290000	0.684142	0.734116
chr10	13660000	13680000	0.470021	0.556842
chr10	13920000	13940000	0.725394	0.857683
chr10	14130000	14140000	1.15587	0.899158
chr10	14430000	14440000	1.35762	1.43718
chr10	16360000	16370000	0.907853	0.879793
chr10	17440000	17450000	2.09708	1.99962
chr10	17600000	17620000	0.528306	0.542528
chr10	17740000	17750000	0.458461	0.396896
chr10	17930000	17950000	1.36454	1.46531
chr10	18100000	18120000	0.57175	0.615946
chr10	18270000	18280000	0.863463	0.81651
chr10	18630000	18650000	0.647193	0.590151
chr10	18720000	18730000	0.518605	0.580334
chr10	18920000	18940000	1.05799	1.37423
chr10	19210000	19220000	0.948941	0.944021
chr10	19420000	19430000	1.42712	1.26791
chr10	19630000	19640000	1.3631	1.38644
chr10	19860000	19870000	1.06807	1.06772
chr10	20080000	20090000	0.61667	0.668841
chr10	20670000	20680000	1.24583	1.26677
chr10	21070000	21080000	1.06674	1.01077
chr10	21490000	21500000	0.65919	0.49665
chr10	22510000	22520000	0.45083	0.498559
chr10	22810000	22820000	0.486992	0.585947
chr10	23280000	23310000	0.393196	0.352457
chr10	23500000	23510000	1.7726	1.75864
chr10	23860000	23880000	1.00455	0.914441
chr10	24030000	24050000	1.2486	1.12276
chr10	24340000	24350000	1.84047	1.87115
chr10	24640000	24650000	0.638938	0.713144
chr10	24960000	24980000	1.22546	1.19166
chr10	25220000	25240000	0.982792	1.0299
chr10	25390000	25410000	0.417592	0.324892
chr10	25570000	25580000	0.368592	0.337919
chr10	25870000	25880000	0.429301	0.487689
chr10	26080000	26090000	0.804722	0.801141
chr10	26240000	26260000	0.361488	0.549736
chr10	26450000	26470000	0.800791	0.738689
chr10	26610000	26630000	1.19044	1.12219
chr10	26850000	26860000	0.348091	0.454304
chr10	27790000	27810000	0.672146	0.66044
chr10	28450000	28460000	0.542984	0.438261
chr10	29060000	29070000	0.7931	0.617175
chr10	29250000	29260000	0.544356	0.704982
chr10	29520000	29540000	0.532944	0.43464
chr10	30310000	30320000	0.819779	0.964208
chr10	30540000	30550000	1.85393	2.00791
chr10	31020000	31030000	1.19094	1.26938
chr10	31170000	31190000	0.76005	0.896354
chr10	32610000	32620000	1.22066	1.31511
chr10	33020000	33040000	0.614141	0.648998
chr10	34120000	34130000	0.715033	0.704232
chr10	34340000	34360000	0.755219	0.914577
chr10	36710000	36720000	0.642443	0.767285
chr10	36850000	36860000	0.883917	0.927712
chr10	37990000	38010000	0.45252	0.556391
chr10	38570000	38580000	1.15973	1.01556
chr10	38820000	38840000	0.428929	0.4076
chr10	39460000	39490000	0.326431	0.366933
chr10	39750000	39770000	0.753232	0.651284
chr10	39960000	39970000	1.57075	1.64825
chr10	40250000	40260000	0.457023	0.519971
chr10	40350000	40360000	0.684602	0.65951
chr10	41010000	41020000	0.398445	0.56688
chr10	41140000	41150000	0.367697	0.494306
chr10	41220000	41230000	0.793121	0.893595
chr10	41420000	41430000	0.856078	0.712261
chr10	41520000	41530000	0.54792	0.556563
chr10	41680000	41700000	0.528844	0.602755
chr10	42020000	42030000	1.64685	1.62189
chr10	42700000	42710000	0.549388	0.58736
chr10	42930000	42940000	0.371246	0.306587
chr10	43270000	43290000	1.26579	1.49689
chr10	43640000	43650000	1.22933	1.18078
chr10	43980000	43990000	0.861261	0.848547
chr10	44760000	44770000	1.05124	0.821787
chr10	45100000	45110000	0.974605	1.08345
chr10	50360000	50380000	0.444799	0.465189
chr10	51240000	51260000	1.20439	0.97444
chr10	51500000	51520000	1.23244	1.0509
chr10	51810000	51820000	0.797083	0.665596
chr10	52140000	52160000	1.15751	1.17897
chr10	53040000	53050000	1.07502	1.05761
chr10	53790000	53810000	0.954969	0.805492
chr10	55700000	55720000	0.60255	0.616817
chr10	56720000	56730000	0.689506	0.617477
chr10	57160000	57170000	1.09687	1.1118
chr10	57290000	57300000	0.398783	0.440838
chr10	57430000	57440000	0.637318	0.733608
chr10	57960000	57980000	0.75895	0.762989
chr10	58530000	58560000	0.373455	0.457244
chr10	58830000	58840000	0.645536	0.765934
chr10	59330000	59340000	1.38809	1.28636
chr10	59470000	59480000	0.43939	0.44952
chr10	59740000	59750000	0.699922	0.706765
chr10	60210000	60220000	1.00235	0.932577
chr10	60540000	60550000	0.817647	0.906838
chr10	60610000	60630000	0.808754	0.523003
chr10	60910000	60920000	1.00992	1.05339
chr10	61190000	61210000	0.654381	0.701386
chr10	61720000	61730000	0.62438	0.63252
chr10	61890000	61910000	0.936852	0.908423
chr10	62040000	62050000	0.374156	0.436494
chr10	62250000	62270000	0.594103	0.596815
chr10	62580000	62590000	0.395194	0.390582
chr10	62870000	62890000	0.928951	1.10364
chr10	63530000	63540000	0.833561	0.799254
chr10	64210000	64220000	0.55102	0.572697
chr10	66040000	66050000	0.770614	0.556689
chr10	66290000	66300000	1.33883	1.33673
chr10	66570000	66580000	0.570915	0.464793
chr10	66770000	66780000	1.27207	1.30784
chr10	67000000	67010000	0.498948	0.519932
chr10	67330000	67340000	0.98478	1.23212
chr10	67460000	67470000	1.16163	1.05528
chr10	67740000	67760000	1.00123	0.861142
chr10	67920000	67930000	0.304327	0.371704
chr10	68340000	68350000	0.639367	0.499455
chr10	68620000	68640000	0.880407	0.871414
chr10	68800000	68810000	1.30383	1.50557
chr10	69110000	69130000	1.4409	1.44208
chr10	69310000	69320000	1.16262	1.28546
chr10	69450000	69460000	0.987172	0.892447
chr10	69780000	69790000	0.712372	0.91737
chr10	70410000	70430000	0.789097	0.810952
chr10	70700000	70720000	1.15718	1.20644
chr10	70890000	70900000	1.02587	1.01371
chr10	71280000	71290000	0.522524	0.392946
chr10	73670000	73680000	0.503275	0.553997
chr10	73910000	73930000	0.41368	0.392306
chr10	74090000	74100000	0.55497	0.49611
chr10	74330000	74340000	1.01247	0.821035
chr10	74490000	74500000	0.838583	0.911535
chr10	74640000	74650000	0.755142	0.901141
chr10	74970000	74980000	0.810797	0.688488
chr10	75190000	75200000	0.747538	0.734391
chr10	75320000	75340000	0.495359	0.655373
chr10	75430000	75450000	0.856039	0.928105
chr10	75700000	75720000	0.680547	0.909861
chr10	75910000	75920000	0.410175	0.3939
chr10	76240000	76270000	0.42645	0.48585
chr10	76490000	76500000	0.912713	0.786309
chr10	76720000	76740000	1.47538	1.18404
chr10	76970000	76980000	0.840682	0.894887
chr10	77090000	77110000	0.773725	0.8234
chr10	77370000	77380000	0.339513	0.37035
chr10	77640000	77650000	1.33282	1.42922
chr10	77890000	77930000	0.570867	0.719677
chr10	78100000	78110000	0.543546	0.347195
chr10	78590000	78610000	0.734113	0.66991
chr10	78970000	78990000	1.19043	1.18284
chr10	79140000	79150000	1.22633	1.36333
chr10	79260000	79280000	0.510427	0.544293
chr10	79430000	79440000	1.1211	1.0501
chr10	79620000	79630000	1.14139	1.14912
chr10	79730000	79740000	0.583394	0.596741
chr10	80030000	80040000	1.22111	1.24068
chr10	80180000	80190000	0.676144	0.777907
chr10	80350000	80360000	0.479856	0.482175
chr10	80470000	80480000	0.541566	0.506145
chr10	80640000	80660000	0.884645	0.962492
chr10	80830000	80840000	0.59361	0.642166
chr10	82370000	82380000	1.6954	1.60069
chr10	82830000	82850000	0.598146	0.450731
chr10	82990000	83000000	1.15792	1.08689
chr10	83110000	83120000	0.519232	0.655081
chr10	83910000	83920000	0.351785	0.472024
chr10	84100000	84120000	0.456073	0.582207
chr10	84600000	84640000	0.657033	0.423683
chr10	85120000	85140000	0.907961	0.762391
chr10	85330000	85350000	0.789128	0.701074
chr10	85520000	85530000	0.523899	0.505703
chr10	85750000	85760000	1.10805	1.03175
chr10	85940000	85950000	0.96221	0.96402
chr10	86470000	86480000	0.475039	0.465996
chr10	87130000	87140000	0.404121	0.458222
chr10	87310000	87320000	0.604037	0.679034
chr10	87570000	87590000	0.359058	0.465563
chr10	87810000	87820000	0.842408	0.897838
chr10	87960000	87980000	0.31072	0.345613
chr10	88190000	88200000	1.09955	1.00331
chr10	88290000	88300000	0.461078	0.825236
chr10	88890000	88910000	0.72018	0.58551
chr10	89090000	89100000	0.916079	1.00791
chr10	89510000	89520000	0.496677	0.592005
chr10	90150000	90160000	0.619058	0.559251
chr10	90450000	90460000	0.875258	0.845979
chr10	90720000	90740000	0.83438	0.813518
chr10	91470000	91480000	0.308052	0.408315
chr10	92490000	92500000	1.92376	2.05908
chr10	92750000	92760000	0.637729	0.723711
chr10	92890000	92900000	0.785394	0.863159
chr10	93270000	93290000	0.502702	0.419714
chr10	93660000	93670000	1.05746	1.1389
chr10	94080000	94090000	0.764996	0.767047
chr10	94260000	94270000	0.337452	0.412413
chr10	94430000	94440000	0.68174	0.603253
chr10	94980000	94990000	0.994736	1.02233
chr10	95340000	95360000	1.08522	0.914238
chr10	95560000	95580000	0.735424	0.841601
chr10	96070000	96080000	1.34581	1.31679
chr10	96800000	96810000	1.43588	1.34898
chr10	97170000	97180000	0.775025	0.839978
chr10	98560000	98580000	0.695418	0.581254
chr10	98740000	98750000	0.548332	0.555939
chr10	99080000	99090000	1.5573	1.63828
chr10	99460000	99480000	0.397676	0.468102
chr10	100050000	100060000	0.788749	0.76094
chr10	102300000	102310000	0.831469	0.766375
chr10	102660000	102680000	0.363427	0.353878
chr10	102880000	102890000	0.633505	0.531246
chr10	104510000	104540000	0.326094	0.514172
chr10	104860000	104870000	0.462752	0.325815
chr10	105270000	105280000	0.64116	0.616442
chr10	106020000	106040000	0.742673	0.896714
chr10	106360000	106370000	0.483871	0.556435
chr10	106850000	106860000	0.641265	0.497992
chr10	107710000	107720000	0.75246	0.922375
chr10	107880000	107890000	0.941613	0.827294
chr10	108160000	108180000	0.434144	0.387769
chr10	109170000	109180000	0.517191	0.598239
chr10	109330000	109350000	1.13956	0.91952
chr10	110370000	110380000	0.526152	0.50294
chr10	110710000	110730000	0.929543	0.690067
chr10	110920000	110930000	1.60107	1.57112
chr10	112230000	112240000	0.75455	0.870864
chr10	112470000	112490000	0.593398	0.346093
chr10	113900000	113920000	0.36374	0.403052
chr10	114620000	114630000	1.14056	1.22338
chr10	114880000	114890000	0.985287	0.960151
chr10	115630000	115640000	1.07697	1.20949
chr10	115770000	115780000	1.28002	1.23453
chr10	115920000	115930000	0.652924	0.51236
chr10	116020000	116030000	0.437247	0.451542
chr10	116320000	116340000	0.691655	0.792321
chr10	116490000	116500000	1.37234	1.2743
chr10	116660000	116670000	0.844692	0.911592
chr10	116880000	116890000	1.25127	1.26368
chr10	117120000	117130000	0.920875	0.952949
chr10	117980000	118000000	0.317126	0.516683
chr10	118310000	118320000	0.578312	0.586237
chr10	118520000	118540000	0.542713	0.565506
chr10	119670000	119680000	0.713971	0.498499
chr10	119900000	119910000	0.569684	0.555609
chr10	120140000	120160000	0.68016	0.694006
chr10	120320000	120330000	0.618866	0.64828
chr10	120770000	120790000	0.505872	0.646696
chr10	121060000	121070000	1.05849	0.95244
chr10	121530000	121550000	0.58432	0.506511
chr10	121970000	121980000	0.493279	0.42244
chr10	122210000	122230000	0.706204	0.672282
chr10	122430000	122440000	0.97748	0.995761
chr10	122640000	122650000	0.858806	0.634296
chr10	124680000	124690000	0.353035	0.438413
chr10	126320000	126330000	2.09601	2.01552
chr10	126500000	126510000	1.16916	1.28901
chr10	126770000	126780000	0.873107	0.821527
chr10	126920000	126930000	0.484744	0.457379
chr10	127170000	127180000	0.802237	0.676416
chr10	127460000	127470000	0.881755	0.744805
chr10	127640000	127660000	0.462108	0.429423
chr10	127740000	127750000	0.373649	0.471665
chr10	127970000	127980000	0.578739	0.647175
chr10	128140000	128150000	0.705487	0.803072
chr10	128440000	128460000	1.39194	1.40981
chr10	129760000	129780000	0.363225	0.430568
chr11	3350000	3360000	0.464391	0.461306
chr11	3560000	3570000	0.805722	0.764434
chr11	3840000	3850000	0.829367	0.81419
chr11	4010000	4020000	0.684015	0.622252
chr11	4150000	4160000	0.987739	0.929846
chr11	4340000	4350000	0.982253	0.874886
chr11	4580000	4590000	0.359756	0.403517
chr11	4780000	4790000	0.64111	0.806998
chr11	4990000	5000000	1.23508	1.27528
chr11	5180000	5190000	1.23316	1.13051
chr11	5370000	5380000	0.754799	0.849335
chr11	5600000	5630000	0.428397	0.502831
chr11	5850000	5870000	0.634996	0.734338
chr11	6180000	6190000	0.672318	0.687188
chr11	6300000	6310000	0.348057	0.391397
chr11	6530000	6540000	1.88152	1.9253
chr11	7090000	7100000	1.65139	1.63535
chr11	7250000	7260000	0.521857	0.573263
chr11	8300000	8310000	1.32919	1.41574
chr11	8430000	8440000	0.619023	0.556628
chr11	11700000	11710000	1.71778	1.67767
chr11	11880000	11890000	1.45688	1.52741
chr11	12490000	12500000	0.399545	0.53093
chr11	16850000	16860000	1.52998	1.72928
chr11	17170000	17180000	1.19184	1.1152
chr11	18930000	18940000	0.823044	1.02075
chr11	19690000	19700000	1.68084	1.50226
chr11	20000000	20010000	1.53593	1.61434
chr11	20320000	20340000	1.71356	1.40309
chr11	20650000	20660000	0.72835	0.792513
chr11	20830000	20840000	0.861635	0.868624
chr11	21210000	21220000	0.723251	0.747229
chr11	21370000	21390000	0.552727	0.371984
chr11	21900000	21910000	0.439412	0.519526
chr11	22100000	22110000	0.563194	0.504647
chr11	22330000	22340000	0.343861	0.406603
chr11	22520000	22530000	1.51326	1.6511
chr11	22870000	22890000	1.87476	1.90643
chr11	23170000	23190000	1.40844	1.32342
chr11	23370000	23390000	0.550126	0.639361
chr11	23530000	23550000	0.714716	0.796604
chr11	23880000	23890000	0.534349	0.499706
chr11	25780000	25790000	0.560076	0.734754
chr11	26110000	26120000	0.411076	0.432861
chr11	26290000	26300000	0.400086	0.35827
chr11	28250000	28260000	0.788111	0.459152
chr11	28480000	28490000	0.671062	0.723082
chr11	28700000	28710000	0.769862	0.721709
chr11	29020000	29030000	0.885955	1.21703
chr11	29140000	29150000	1.00107	0.978294
chr11	29430000	29440000	0.873397	0.874104
chr11	29600000	29610000	1.05826	1.06104
chr11	29790000	29800000	0.745676	0.674196
chr11	29980000	30000000	0.71994	0.741111
chr11	30160000	30170000	0.704743	0.913756
chr11	30700000	30710000	0.701599	0.708244
chr11	30860000	30870000	0.960303	0.673246
chr11	31140000	31150000	0.864875	1.13351
chr11	31270000	31280000	0.659288	0.745763
chr11	31550000	31570000	1.36342	1.49602
chr11	31840000	31850000	0.853881	0.906136
chr11	32060000	32070000	1.0033	0.892096
chr11	32240000	32250000	0.836873	0.791899
chr11	32500000	32520000	1.0376	0.968381
chr11	32660000	32670000	0.443121	0.486741
chr11	33060000	33080000	0.95267	0.898517
chr11	33410000	33430000	0.313497	0.585126
chr11	33620000	33630000	0.963968	1.01261
chr11	33830000	33840000	1.21468	1.24267
chr11	35250000	35270000	0.343131	0.591947
chr11	35570000	35590000	0.744919	0.9219
chr11	35840000	35850000	1.60082	1.61258
chr11	38560000	38580000	0.509072	0.421745
chr11	39960000	39970000	0.572758	0.600834
chr11	40280000	40290000	1.18068	1.16758
chr11	40460000	40480000	0.454712	0.649305
chr11	40590000	40600000	0.649918	0.911332
chr11	41740000	41760000	0.448453	0.305632
chr11	43230000	43250000	0.916585	0.704807
chr11	43570000	43580000	1.21205	1.35445
chr11	44370000	44390000	0.446964	0.364646
chr11	44830000	44840000	0.715398	0.854181
chr11	45550000	45560000	0.492544	0.558073
chr11	45750000	45760000	1.31027	1.16939
chr11	48580000	48590000	1.70942	1.55215
chr11	48690000	48700000	0.572235	0.657184
chr11	49100000	49110000	1.00189	0.940754
chr11	49400000	49410000	0.649314	0.526428
chr11	49770000	49790000	0.970705	0.851028
chr11	49950000	49960000	1.10933	0.913151
chr11	50240000	50250000	1.24736	1.2733
chr11	51090000	51100000	0.582576	0.662193
chr11	51390000	51400000	1.58198	1.55811
chr11	51610000	51620000	0.648561	0.76078
chr11	51810000	51820000	0.854109	0.87112
chr11	52020000	52040000	0.478296	0.413092
chr11	52200000	52210000	1.9238	2.0302
chr11	53070000	53080000	1.44283	1.50427
chr11	53260000	53270000	1.04858	1.22584
chr11	53530000	53540000	1.16113	1.15251
chr11	53690000	53700000	0.859994	0.794874
chr11	53930000	53940000	0.82717	0.801531
chr11	54080000	54090000	1.55147	1.61501
chr11	54330000	54340000	0.388647	0.456502
chr11	54490000	54500000	0.73676	0.644939
chr11	54680000	54690000	1.47209	1.70737
chr11	54850000	54860000	0.352873	0.35018
chr11	54970000	54990000	0.602641	0.542084
chr11	55320000	55330000	1.49148	1.49748
chr11	55930000	55940000	0.864759	0.585896
chr11	57280000	57290000	1.21352	1.23231
chr11	57600000	57610000	1.3453	1.42834
chr11	57750000	57760000	1.12397	1.45442
chr11	57980000	57990000	0.9763	0.902737
chr11	58130000	58160000	0.390777	0.458851
chr11	58670000	58700000	0.314092	0.450216
chr11	59020000	59030000	0.814598	0.77235
chr11	59310000	59320000	1.29747	1.50561
chr11	59430000	59440000	0.734673	0.640543
chr11	59650000	59660000	0.891173	0.939765
chr11	59890000	59900000	1.20676	1.29612
chr11	60030000	60040000	0.738109	0.76095
chr11	60260000	60270000	0.310498	0.381553
chr11	60690000	60710000	0.554912	0.628729
chr11	60920000	60930000	0.406204	0.411335
chr11	61310000	61330000	0.667718	0.557389
chr11	61440000	61450000	0.308407	0.314711
chr11	61560000	61570000	0.820642	0.735615
chr11	61730000	61740000	1.51034	1.47615
chr11	62100000	62110000	1.52969	1.73005
chr11	62230000	62240000	0.378215	0.454387
chr11	62400000	62420000	0.839771	0.64732
chr11	62510000	62530000	0.680549	0.80565
chr11	62710000	62720000	1.03804	0.912792
chr11	62980000	63000000	0.382358	0.459263
chr11	63220000	63240000	0.316952	0.53099
chr11	63750000	63760000	0.698295	0.605321
chr11	64210000	64240000	0.350304	0.301759
chr11	64990000	65000000	0.700549	0.696072
chr11	65320000	65330000	0.457315	0.425307
chr11	65490000	65500000	0.849842	0.873489
chr11	65640000	65660000	0.676905	0.766051
chr11	66680000	66690000	0.736883	0.779335
chr11	66930000	66940000	0.915889	0.982305
chr11	67150000	67170000	0.398181	0.364644
chr11	67610000	67620000	1.38573	1.34224
chr11	67790000	67800000	0.840911	0.721541
chr11	68010000	68020000	0.531119	0.530325
chr11	68230000	68240000	0.806244	0.812721
chr11	68620000	68630000	0.362643	0.344667
chr11	68690000	68700000	0.344944	0.355943
chr11	68830000	68840000	1.04568	0.812068
chr11	68940000	68950000	0.677627	0.571644
chr11	69210000	69220000	0.755453	0.724971
chr11	69440000	69460000	0.612673	0.540693
chr11	69720000	69740000	0.390547	0.459001
chr11	69850000	69870000	0.773027	0.73618
chr11	70030000	70040000	1.07283	1.0807
chr11	70200000	70210000	1.28813	1.26062
chr11	70330000	70340000	0.590499	0.584487
chr11	70450000	70460000	0.66841	0.594625
chr11	70590000	70600000	1.08357	1.10035
chr11	70800000	70820000	0.921984	0.912601
chr11	71840000	71850000	1.28781	1.25334
chr11	72020000	72030000	1.5689	1.61634
chr11	72250000	72260000	0.834054	0.921939
chr11	72380000	72390000	1.40242	1.42283
chr11	72940000	72950000	0.469401	0.347644
chr11	74170000	74180000	1.56485	1.43163
chr11	74370000	74380000	0.504861	0.410401
chr11	74430000	74440000	0.418559	0.481134
chr11	74720000	74740000	0.558513	0.787121
chr11	74980000	74990000	1.7185	1.64675
chr11	75130000	75140000	0.618486	0.579905
chr11	75570000	75580000	0.98619	1.03855
chr11	76040000	76060000	0.984228	1.26612
chr11	76230000	76240000	1.06343	0.909698
chr11	76470000	76480000	0.758492	0.768886
chr11	76580000	76590000	0.573486	0.619076
chr11	76770000	76780000	0.555379	0.53665
chr11	76910000	76920000	0.64144	0.645779
chr11	77120000	77130000	0.724852	0.719675
chr11	77280000	77290000	1.25753	1.10093
chr11	77490000	77500000	0.634139	0.801693
chr11	77630000	77640000	0.625251	0.627168
chr11	77800000	77810000	1.56094	1.66189
chr11	77990000	78000000	0.96753	1.03347
chr11	78150000	78160000	0.717155	0.879175
chr11	78360000	78370000	0.579615	0.578069
chr11	78630000	78640000	1.17897	1.1407
chr11	78780000	78790000	0.938632	1.02587
chr11	79020000	79030000	0.873568	0.759889
chr11	79230000	79240000	0.404226	0.363297
chr11	79370000	79380000	0.857395	0.855059
chr11	79510000	79520000	1.12932	1.07142
chr11	79780000	79790000	0.741696	0.904962
chr11	80030000	80040000	0.795586	0.676581
chr11	80220000	80240000	0.567796	0.433771
chr11	80480000	80500000	1.1615	1.10196
chr11	80640000	80660000	0.824157	0.767027
chr11	81150000	81170000	0.491746	0.623525
chr11	81320000	81330000	0.324897	0.347025
chr11	81780000	81790000	0.925253	0.90481
chr11	82010000	82020000	1.56388	1.43119
chr11	82550000	82560000	1.01538	1.03293
chr11	82720000	82730000	1.38127	1.38781
chr11	83320000	83350000	0.670262	0.337604
chr11	83570000	83590000	1.4994	1.75083
chr11	83760000	83770000	0.897769	0.910616
chr11	84070000	84080000	0.317476	0.306146
chr11	84630000	84640000	1.27787	1.19278
chr11	84970000	84980000	0.341236	0.394457
chr11	85170000	85190000	0.711508	0.714528
chr11	85320000	85330000	0.541121	0.598241
chr11	85650000	85660000	1.83064	1.73587
chr11	86000000	86010000	1.04775	0.912444
chr11	86320000	86330000	0.812942	0.899551
chr11	86490000	86500000	1.06295	1.02159
chr11	86680000	86690000	0.798844	0.785207
chr11	86910000	86920000	0.462507	0.321843
chr11	87210000	87220000	1.43429	1.26297
chr11	87410000	87420000	0.860921	0.861196
chr11	87600000	87610000	0.897769	0.730787
chr11	87760000	87770000	0.8406	0.790946
chr11	87860000	87870000	1.09774	1.02718
chr11	88020000	88030000	1.999	2.1262
chr11	90020000	90040000	1.13501	1.37643
chr11	90160000	90170000	0.399483	0.452394
chr11	90530000	90540000	0.84304	0.851348
chr11	91690000	91710000	0.846528	0.640284
chr11	91800000	91810000	0.318132	0.486168
chr11	92240000	92250000	0.409929	0.36373
chr11	92760000	92780000	0.300462	0.595635
chr11	93320000	93350000	0.319156	0.341677
chr11	93730000	93740000	1.60384	1.75779
chr11	93970000	93980000	1.54956	1.62702
chr11	94150000	94160000	0.731561	0.713008
chr11	94840000	94850000	0.714629	0.793069
chr11	94960000	94970000	0.785558	0.843836
chr11	95120000	95130000	1.06116	1.08466
chr11	95230000	95240000	0.523059	0.546457
chr11	95380000	95390000	1.72866	1.8152
chr11	95520000	95530000	1.08361	1.09355
chr11	95670000	95680000	0.591758	0.55421
chr11	95940000	95950000	0.737453	0.811644
chr11	96130000	96140000	1.28217	1.27428
chr11	96410000	96430000	0.419913	0.378653
chr11	96600000	96610000	0.568697	0.600564
chr11	96900000	96910000	0.42986	0.434078
chr11	97050000	97060000	0.920898	0.853392
chr11	97200000	97210000	0.652531	0.622768
chr11	97340000	97360000	0.514003	0.394692
chr11	97620000	97630000	0.354371	0.344237
chr11	97870000	97880000	0.54062	0.460504
chr11	98090000	98110000	0.838292	0.655004
chr11	98320000	98330000	0.821765	0.858823
chr11	98540000	98550000	1.32763	1.42352
chr11	98690000	98700000	0.548436	0.540113
chr11	98870000	98880000	0.501665	0.502083
chr11	99030000	99040000	0.777518	0.730465
chr11	99220000	99230000	0.662096	0.689742
chr11	99450000	99480000	0.392862	0.328364
chr11	100020000	100030000	0.560821	0.568181
chr11	100170000	100180000	2.42095	2.32828
chr11	100420000	100430000	0.522638	0.611031
chr11	100580000	100590000	0.999779	0.949524
chr11	100930000	100940000	0.890808	0.864116
chr11	101050000	101060000	0.544047	0.529054
chr11	101170000	101180000	0.353359	0.409963
chr11	101300000	101310000	1.17527	1.24206
chr11	101490000	101500000	0.878132	0.886958
chr11	101600000	101610000	0.593969	0.5456
chr11	101830000	101850000	0.52382	0.571074
chr11	102010000	102020000	0.439033	0.405391
chr11	102140000	102150000	1.39372	1.36396
chr11	102310000	102330000	1.25708	1.14391
chr11	102550000	102560000	1.11572	1.15614
chr11	102740000	102750000	1.18736	1.10776
chr11	102930000	102940000	0.728628	0.665129
chr11	103200000	103210000	0.927793	0.776411
chr11	103480000	103490000	0.643953	0.733726
chr11	103620000	103630000	0.332098	0.300352
chr11	103840000	103850000	0.869277	0.869968
chr11	104140000	104160000	0.593234	0.813986
chr11	104340000	104350000	0.500591	0.646976
chr11	104600000	104610000	0.504124	0.424521
chr11	104980000	104990000	0.838043	0.847344
chr11	105160000	105170000	0.709633	0.78115
chr11	105500000	105520000	0.442085	0.328954
chr11	105760000	105770000	1.0755	1.09333
chr11	105930000	105950000	0.626802	0.47611
chr11	106260000	106270000	0.668396	0.720225
chr11	106360000	106370000	0.808436	0.869553
chr11	106490000	106500000	0.813059	0.93064
chr11	106640000	106650000	1.4603	1.44327
chr11	106870000	106880000	1.16207	1.01692
chr11	107040000	107050000	0.902109	0.92657
chr11	107340000	107360000	1.81436	1.59249
chr11	107550000	107560000	0.566171	0.645442
chr11	107860000	107870000	1.09094	1.26854
chr11	108290000	108300000	1.41662	1.37381
chr11	108790000	108800000	0.632793	0.596335
chr11	109300000	109310000	1.54116	1.59509
chr11	109470000	109480000	1.09533	1.15918
chr11	109730000	109740000	1.0485	1.06734
chr11	109970000	109980000	0.770999	0.747854
chr11	110380000	110390000	1.24025	1.28345
chr11	110920000	110930000	0.876773	0.95982
chr11	111370000	111390000	0.565035	0.461814
chr11	112630000	112650000	1.17016	0.997721
chr11	112850000	112860000	0.433782	0.456703
chr11	113030000	113040000	1.471	1.32188
chr11	113160000	113170000	0.990814	0.969884
chr11	113500000	113510000	1.15432	1.11176
chr11	113690000	113710000	1.07315	0.989213
chr11	114510000	114520000	1.76151	1.73728
chr11	115140000	115150000	0.658509	0.590767
chr11	115350000	115360000	0.332157	0.348155
chr11	115470000	115480000	0.64758	0.71153
chr11	115720000	115740000	0.529971	0.5123
chr11	115880000	115890000	1.37187	1.28663
chr11	116160000	116180000	0.730166	0.916305
chr11	116340000	116350000	0.930337	0.89411
chr11	116520000	116530000	0.92788	0.923925
chr11	116910000	116920000	1.34179	1.47052
chr11	117060000	117070000	1.15253	1.14194
chr11	117240000	117250000	1.31052	1.26392
chr11	117520000	117530000	0.644811	0.650271
chr11	117710000	117720000	1.17434	1.31011
chr11	117900000	117910000	0.302171	0.309729
chr11	118110000	118120000	0.79272	0.860888
chr11	118280000	118290000	0.990444	0.971531
chr11	118620000	118630000	0.553769	0.604838
chr11	118830000	118840000	0.863261	0.958736
chr11	119120000	119130000	0.648482	0.665964
chr11	119350000	119360000	1.54908	1.45992
chr11	119750000	119760000	0.973784	0.935173
chr11	120210000	120220000	0.65841	0.631191
chr11	120480000	120490000	0.624291	0.644527
chr11	120660000	120670000	0.667029	0.690705
chr11	120870000	120880000	0.45296	0.486344
chr11	121080000	121100000	0.961761	0.817984
chr11	121210000	121220000	0.525373	0.394897
chr11	121310000	121320000	0.472874	0.544215
chr11	121490000	121500000	0.555146	0.600905
chr12	3220000	3240000	1.80683	1.87921
chr12	3420000	3430000	1.13261	1.16973
chr12	3640000	3660000	0.597082	0.645873
chr12	3900000	3920000	0.749048	0.831152
chr12	4090000	4100000	0.78637	0.765446
chr12	4230000	4240000	0.59782	0.583473
chr12	4830000	4840000	0.798716	0.691547
chr12	5030000	5040000	1.02904	1.12248
chr12	7770000	7780000	0.649404	0.461077
chr12	8000000	8010000	0.433691	0.496126
chr12	8310000	8320000	1.41125	1.34793
chr12	8890000	8900000	0.555473	0.595784
chr12	9040000	9050000	3.17433	2.85285
chr12	9570000	9590000	0.830978	0.874743
chr12	10410000	10430000	0.530432	0.421732
chr12	10610000	10620000	1.14121	1.4963
chr12	11190000	11210000	0.674365	0.759491
chr12	11350000	11360000	0.711734	0.739575
chr12	12030000	12060000	0.3982	0.335926
chr12	12310000	12330000	0.368259	0.316447
chr12	12780000	12790000	0.320736	0.416652
chr12	12950000	12960000	1.26912	0.978005
chr12	13230000	13250000	1.09647	1.04532
chr12	13840000	13860000	0.549098	0.483478
chr12	16530000	16540000	1.36009	1.24733
chr12	16820000	16830000	1.47593	1.54654
chr12	17010000	17030000	1.50386	1.54527
chr12	17350000	17370000	0.452745	0.537053
chr12	17550000	17560000	1.76454	1.80793
chr12	17830000	17840000	1.62272	1.55404
chr12	21350000	21380000	0.510063	0.304104
chr12	25290000	25300000	0.425544	0.458694
chr12	25400000	25410000	1.64072	1.41663
chr12	25660000	25670000	1.28345	1.14392
chr12	28010000	28030000	1.12266	1.13846
chr12	29540000	29560000	0.333235	0.513061
chr12	31260000	31270000	0.692775	1.05922
chr12	31410000	31430000	0.441357	0.491192
chr12	31540000	31550000	0.367042	0.584068
chr12	31780000	31800000	0.461961	0.585838
chr12	32340000	32360000	0.310588	0.4331
chr12	32630000	32640000	1.71419	1.82819
chr12	32830000	32840000	0.644252	0.488949
chr12	32950000	32960000	0.448713	0.343862
chr12	33580000	33590000	0.842741	1.01268
chr12	33700000	33710000	0.542269	0.443371
chr12	33820000	33830000	0.52567	0.619495
chr12	34120000	34140000	0.697479	0.681988
chr12	35110000	35130000	0.556451	0.525809
chr12	35340000	35360000	0.973674	0.713597
chr12	35870000	35890000	1.38838	1.69706
chr12	36920000	36930000	0.672806	0.858781
chr12	37790000	37800000	0.553143	0.452581
chr12	38830000	38840000	0.741165	0.957516
chr12	40210000	40220000	0.58307	0.892946
chr12	40770000	40780000	1.07266	0.990742
chr12	40930000	40940000	1.32343	1.45089
chr12	41170000	41180000	0.55131	0.460109
chr12	41540000	41560000	1.12605	1.25709
chr12	41830000	41850000	0.8116	0.573356
chr12	42970000	43000000	0.379917	0.322632
chr12	44360000	44380000	0.319011	0.647938
chr12	44500000	44510000	0.381687	0.461958
chr12	45280000	45290000	0.73033	0.770283
chr12	45410000	45430000	0.395527	0.336785
chr12	46300000	46310000	1.8107	1.93523
chr12	50250000	50270000	0.31202	0.323351
chr12	50460000	50470000	1.46906	1.13292
chr12	51050000	51060000	0.643942	0.65076
chr12	51400000	51410000	0.888572	0.993703
chr12	52440000	52450000	0.782592	0.834937
chr12	52550000	52560000	0.671812	0.675968
chr12	52700000	52710000	1.06077	1.09246
chr12	52850000	52870000	0.524271	0.43251
chr12	53600000	53610000	0.587129	0.522156
chr12	53740000	53750000	1.19767	1.15542
chr12	54000000	54010000	1.45224	1.51594
chr12	55170000	55190000	0.590017	0.513565
chr12	55440000	55450000	0.53935	0.524729
chr12	56610000	56620000	1.94377	1.93128
chr12	56940000	56960000	1.04931	1.12182
chr12	57150000	57160000	1.02078	1.08711
chr12	57500000	57510000	0.62307	0.579007
chr12	58080000	58100000	0.38097	0.550142
chr12	58340000	58360000	0.401234	0.368821
chr12	58920000	58940000	0.811963	0.653452
chr12	60060000	60070000	1.45872	1.28433
chr12	60320000	60340000	2.21646	1.82227
chr12	60480000	60490000	0.522347	0.411612
chr12	66010000	66020000	1.26339	1.25791
chr12	66270000	66280000	0.65617	0.647199
chr12	66490000	66510000	0.760035	0.64599
chr12	70250000	70260000	1.09936	0.870346
chr12	70450000	70460000	1.80959	1.53932
chr12	70680000	70690000	0.819611	1.09234
chr12	70810000	70820000	1.01094	1.05457
chr12	71010000	71020000	0.681357	0.871517
chr12	71550000	71560000	1.20013	1.23072
chr12	72030000	72050000	1.13089	1.22097
chr12	72240000	72250000	0.880889	1.0154
chr12	72850000	72860000	0.729501	0.716817
chr12	73170000	73190000	0.588306	0.621813
chr12	73370000	73380000	0.531234	0.566989
chr12	73540000	73550000	1.21112	1.24774
chr12	73770000	73790000	0.311837	0.317381
chr12	73910000	73920000	0.788292	0.547276
chr12	74110000	74130000	1.28411	1.42468
chr12	74410000	74420000	0.523871	0.455817
chr12	74630000	74650000	0.65216	0.71136
chr12	74790000	74810000	1.5229	1.38456
chr12	75110000	75120000	1.10845	1.14931
chr12	75420000	75430000	0.908616	0.89974
chr12	76530000	76540000	1.28981	1.53837
chr12	76740000	76750000	0.469389	0.354977
chr12	76880000	76890000	1.01175	1.03425
chr12	77440000	77450000	0.360773	0.534879
chr12	77570000	77580000	0.56436	0.534434
chr12	77700000	77710000	1.12196	1.12081
chr12	77910000	77930000	0.489841	0.646813
chr12	78080000	78090000	0.921155	0.778558
chr12	78350000	78360000	0.895256	0.944453
chr12	78900000	78910000	0.357712	0.551641
chr12	79290000	79310000	0.371869	0.457789
chr12	79420000	79430000	0.46073	0.466872
chr12	79960000	79980000	0.675682	1.07816
chr12	80260000	80270000	0.593643	0.423478
chr12	80410000	80440000	1.34304	1.09896
chr12	80710000	80720000	0.913194	0.971362
chr12	81240000	81260000	1.84179	1.68769
chr12	81500000	81510000	0.68348	0.755805
chr12	81840000	81860000	1.1513	0.914022
chr12	82050000	82070000	1.31882	1.37005
chr12	82290000	82300000	0.611759	0.580421
chr12	82690000	82700000	0.896385	1.26206
chr12	82880000	82890000	0.818668	0.918279
chr12	83570000	83590000	0.590587	0.890809
chr12	85280000	85290000	0.924145	0.897288
chr12	85460000	85470000	0.83285	0.651281
chr12	85630000	85640000	1.0182	1.05054
chr12	85790000	85810000	0.730552	0.765177
chr12	85950000	85960000	0.77163	0.741863
chr12	86110000	86120000	0.546164	0.610133
chr12	86440000	86450000	0.593318	0.523173
chr12	86670000	86680000	1.62819	1.57147
chr12	86830000	86840000	1.91104	1.85534
chr12	87010000	87030000	0.627795	0.573732
chr12	87170000	87180000	1.24136	1.3908
chr12	87440000	87460000	1.18895	1.10086
chr12	87960000	87970000	0.46004	0.315274
chr12	88100000	88110000	1.66491	1.75202
chr12	88280000	88290000	1.15235	1.20864
chr12	88450000	88460000	0.487081	0.567671
chr12	88590000	88610000	0.344376	0.418905
chr12	88790000	88810000	0.702942	0.849521
chr12	90690000	90700000	0.567167	0.503243
chr12	93080000	93100000	1.36659	1.28854
chr12	96930000	96940000	1.05021	1.07347
chr12	97530000	97560000	0.418201	0.566108
chr12	99430000	99440000	0.872783	0.887307
chr12	99870000	99880000	1.63911	1.36697
chr12	100640000	100650000	0.801828	0.778503
chr12	101110000	101130000	0.433912	0.449693
chr12	101350000	101360000	1.93258	1.80256
chr12	101590000	101610000	0.36319	0.545163
chr12	102140000	102170000	0.32995	0.3588
chr12	102330000	102340000	1.04982	1.10419
chr12	103070000	103080000	0.496189	0.62896
chr12	103210000	103220000	0.710943	0.710385
chr12	103700000	103710000	0.982879	1.08488
chr12	103980000	103990000	1.17886	1.10025
chr12	104120000	104130000	0.465282	0.563162
chr12	104330000	104350000	0.494882	0.605591
chr12	104610000	104630000	0.666625	0.836946
chr12	104760000	104770000	0.699018	0.88042
chr12	105470000	105500000	0.359585	0.305984
chr12	105660000	105670000	1.0354	0.899922
chr12	105920000	105940000	0.348445	0.427004
chr12	106170000	106190000	0.52471	0.654039
chr12	106270000	106280000	1.02863	1.05805
chr12	106830000	106850000	0.926024	1.03231
chr12	107070000	107080000	1.1244	0.983748
chr12	107330000	107350000	0.491654	0.626419
chr12	109390000	109410000	1.33506	1.07961
chr12	109560000	109570000	1.29649	1.24252
chr12	109780000	109790000	1.03587	1.04293
chr12	110010000	110020000	0.998748	0.895803
chr12	110140000	110150000	0.979751	0.949973
chr12	110640000	110660000	0.318973	0.35299
chr12	110820000	110840000	0.381228	0.47025
chr12	111630000	111640000	1.65414	1.54533
chr12	111820000	111840000	0.808747	0.943632
chr12	111930000	111940000	0.518557	0.622085
chr12	112090000	112100000	1.12253	1.1753
chr12	112610000	112630000	0.616125	0.437147
chr12	112790000	112820000	0.695475	0.437081
chr12	113220000	113230000	0.979839	0.926276
chr12	113710000	113720000	0.326576	0.334418
chr12	113950000	113960000	0.703224	0.663545
chr12	114090000	114100000	0.445724	0.378831
chr12	114230000	114240000	0.570964	0.44466
chr12	114450000	114460000	3.28535	3.23884
chr12	117460000	117480000	0.843323	0.994812
chr12	117650000	117670000	0.539108	0.563724
chr12	117870000	117890000	1.0911	1.142
chr12	118600000	118620000	0.788796	0.552405
chr12	118820000	118830000	0.899706	1.02141
chr12	119010000	119020000	1.09639	1.33799
chr12	119690000	119700000	0.514446	0.53299
chr12	120120000	120130000	0.745776	0.644964
chr12	120550000	120580000	0.484293	0.374309
chr13	3540000	3550000	0.467076	0.520857
chr13	3640000	3650000	1.08771	1.00031
chr13	3900000	3910000	1.0359	1.04386
chr13	4000000	4010000	0.443445	0.44102
chr13	4160000	4170000	0.49	0.392085
chr13	4290000	4300000	1.00078	0.969869
chr13	4640000	4660000	1.27191	1.50971
chr13	4780000	4790000	0.467888	0.470583
chr13	5870000	5880000	0.889089	1.06264
chr13	6520000	6550000	0.64704	0.370359
chr13	6690000	6700000	0.355925	0.585677
chr13	8790000	8800000	0.330263	0.441531
chr13	8970000	8990000	1.10569	1.19086
chr13	9160000	9180000	1.24542	1.27341
chr13	9490000	9500000	0.46652	0.467752
chr13	9850000	9870000	0.942072	0.930332
chr13	10630000	10650000	0.431352	0.360465
chr13	11830000	11850000	0.319767	0.378122
chr13	12260000	12270000	0.66447	0.640911
chr13	12480000	12500000	1.11838	1.17387
chr13	14280000	14300000	0.799279	0.660111
chr13	14720000	14730000	1.75269	1.70313
chr13	15850000	15870000	1.10411	0.99097
chr13	16100000	16110000	1.19663	1.2126
chr13	17500000	17520000	0.388448	0.573803
chr13	17770000	17790000	0.857886	0.952819
chr13	17890000	17910000	0.349956	0.623431
chr13	18090000	18100000	1.28069	1.18696
chr13	18780000	18790000	0.389339	0.519473
chr13	18940000	18950000	0.840533	0.794745
chr13	19770000	19780000	1.07608	1.04792
chr13	20380000	20390000	1.66714	1.45152
chr13	20580000	20600000	0.47289	0.586336
chr13	21230000	21240000	1.17484	1.11266
chr13	21420000	21440000	0.656188	0.3728
chr13	21640000	21650000	0.616154	0.68211
chr13	21800000	21810000	1.06132	1.28834
chr13	23360000	23370000	0.899918	0.851382
chr13	23500000	23510000	1.68175	1.75601
chr13	23640000	23650000	1.12696	1.0974
chr13	23840000	23860000	1.63344	2.01139
chr13	24400000	24410000	1.03634	0.993701
chr13	24580000	24590000	1.0145	0.872667
chr13	24810000	24820000	0.534652	0.508627
chr13	25090000	25100000	0.913467	1.0537
chr13	25630000	25640000	0.531485	0.535554
chr13	26010000	26020000	0.316434	0.423815
chr13	26240000	26250000	0.444626	0.320477
chr13	26530000	26540000	0.313771	0.300918
chr13	28030000	28050000	0.367045	0.395355
chr13	28320000	28340000	0.341368	0.37712
chr13	29040000	29050000	1.87307	1.95127
chr13	29250000	29270000	0.357003	0.307609
chr13	29700000	29710000	0.704961	0.658462
chr13	29930000	29940000	1.60398	1.63862
chr13	30180000	30190000	1.0776	1.12493
chr13	30360000	30370000	1.11546	1.11701
chr13	30950000	30960000	0.368395	0.387163
chr13	31080000	31090000	0.391482	0.390376
chr13	31290000	31300000	0.629489	0.778211
chr13	31740000	31760000	0.863949	0.664377
chr13	31880000	31890000	0.976826	0.893319
chr13	32290000	32310000	0.517101	0.391095
chr13	32900000	32920000	0.569543	0.32002
chr13	33170000	33180000	0.918198	0.889951
chr13	34000000	34010000	0.871493	0.938155
chr13	34260000	34270000	2.06838	1.8877
chr13	34430000	34440000	0.419936	0.426907
chr13	34720000	34730000	1.32521	1.30427
chr13	34960000	34980000	1.21176	1.07347
chr13	36080000	36090000	0.890128	0.876812
chr13	36360000	36370000	0.535256	0.511707
chr13	38060000	38080000	0.535322	0.366278
chr13	38120000	38130000	0.694111	0.744655
chr13	38730000	38740000	1.42291	1.37888
chr13	38920000	38930000	0.38861	0.405314
chr13	39110000	39130000	0.432731	0.379752
chr13	40920000	40930000	0.940932	0.984906
chr13	41110000	41130000	0.851672	1.01476
chr13	41350000	41360000	1.69275	1.62479
chr13	41710000	41730000	0.553323	0.769595
chr13	42140000	42150000	0.774098	0.766117
chr13	42380000	42390000	0.811397	0.913783
chr13	42690000	42700000	1.59258	1.50706
chr13	42910000	42930000	0.89362	0.707359
chr13	43250000	43260000	1.63637	1.61764
chr13	43470000	43480000	0.42905	0.545765
chr13	43660000	43670000	1.09736	1.2182
chr13	43860000	43880000	0.385754	0.430822
chr13	44820000	44840000	0.664918	0.728082
chr13	45100000	45110000	1.51965	1.55432
chr13	45600000	45610000	0.593701	0.619545
chr13	46060000	46070000	1.2252	1.12218
chr13	46250000	46260000	0.439249	0.474202
chr13	46750000	46760000	1.38664	1.42298
chr13	46900000	46910000	0.833519	0.968641
chr13	47400000	47420000	0.430188	0.540585
chr13	48570000	48590000	1.68291	1.54599
chr13	48740000	48750000	1.07127	1.0475
chr13	48920000	48940000	0.902219	0.950908
chr13	49100000	49110000	0.933497	0.948098
chr13	49280000	49300000	1.03604	1.02879
chr13	49530000	49540000	0.626421	0.685258
chr13	49750000	49760000	1.36647	1.1992
chr13	50280000	50290000	0.787415	0.725826
chr13	50420000	50430000	0.428186	0.315239
chr13	51520000	51530000	0.548486	0.622725
chr13	51730000	51740000	1.42973	1.21399
chr13	51920000	51930000	1.75547	1.73331
chr13	52070000	52080000	0.414174	0.36928
chr13	52340000	52350000	1.47085	1.46517
chr13	52730000	52740000	1.26733	1.44342
chr13	53090000	53100000	0.694412	0.621924
chr13	53200000	53210000	0.86149	0.829217
chr13	53500000	53510000	0.494805	0.495403
chr13	53880000	53890000	0.998446	0.985989
chr13	54140000	54150000	0.54883	0.594913
chr13	54340000	54370000	0.314733	0.318037
chr13	54790000	54800000	1.32372	1.24671
chr13	55150000	55160000	0.587355	0.663464
chr13	55420000	55430000	1.10972	1.05464
chr13	55660000	55690000	0.603827	0.397881
chr13	55840000	55850000	1.04656	0.937481
chr13	56260000	56280000	0.563858	0.674123
chr13	56530000	56540000	1.32938	1.3786
chr13	56900000	56910000	0.496395	0.581698
chr13	58070000	58080000	0.538958	0.567491
chr13	58230000	58240000	1.20355	1.11883
chr13	58370000	58380000	1.01771	1.08191
chr13	58490000	58500000	0.448499	0.49597
chr13	58730000	58750000	0.462228	0.407474
chr13	59580000	59600000	0.444431	0.320023
chr13	59930000	59950000	1.07317	1.00873
chr13	60220000	60230000	0.328735	0.33925
chr13	60560000	60570000	1.27253	1.27062
chr13	60690000	60700000	0.475197	0.422443
chr13	60850000	60860000	1.04125	0.876908
chr13	61070000	61090000	1.10517	0.901244
chr13	62970000	62990000	0.906584	1.03703
chr13	63150000	63160000	0.511221	0.542711
chr13	63450000	63460000	0.575729	0.471645
chr13	63920000	63940000	0.590744	0.602964
chr13	64220000	64230000	0.79242	0.798249
chr13	64400000	64420000	0.669465	0.501088
chr13	64550000	64560000	1.90942	2.00478
chr13	69620000	69630000	1.1767	1.05293
chr13	69800000	69820000	1.34056	1.24589
chr13	70730000	70750000	1.01088	0.851658
chr13	70980000	70990000	0.647575	0.739728
chr13	71150000	71160000	1.25385	1.21347
chr13	73760000	73770000	0.54214	0.540977
chr13	73840000	73850000	0.494118	0.444581
chr13	74080000	74090000	0.808227	0.761484
chr13	74460000	74470000	1.48752	1.60184
chr13	74750000	74760000	0.701871	0.600514
chr13	74990000	75000000	1.10712	1.22021
chr13	75350000	75360000	1.12551	1.25842
chr13	75850000	75860000	0.311632	0.34021
chr13	76870000	76890000	0.363226	0.535044
chr13	78330000	78350000	0.841826	0.720905
chr13	79150000	79170000	0.478787	0.535783
chr13	80770000	80790000	0.47011	0.400766
chr13	81310000	81330000	0.4635	0.456193
chr13	81560000	81580000	0.648866	0.77739
chr13	81920000	81930000	1.14685	0.989765
chr13	83800000	83830000	0.714622	0.746709
chr13	85320000	85330000	1.19556	1.20888
chr13	89660000	89680000	0.746091	0.741811
chr13	89790000	89800000	0.522204	0.66709
chr13	90220000	90230000	0.707998	0.734388
chr13	91050000	91070000	1.79841	1.74553
chr13	91610000	91630000	0.37302	0.360038
chr13	91800000	91830000	0.823776	0.834274
chr13	93110000	93120000	1.01726	0.980641
chr13	93270000	93300000	0.69678	0.699427
chr13	93510000	93520000	1.20139	1.22019
chr13	94040000	94060000	0.384812	0.645279
chr13	94250000	94270000	0.406817	0.301674
chr13	94530000	94550000	1.12565	1.36218
chr13	94830000	94840000	0.409389	0.401266
chr13	94990000	95010000	0.3513	0.486568
chr13	95150000	95170000	0.473873	0.575428
chr13	95310000	95320000	1.11649	1.10674
chr13	95740000	95750000	0.393237	0.604094
chr13	96150000	96160000	0.762719	0.837934
chr13	96310000	96330000	0.555788	0.445131
chr13	96510000	96530000	0.598537	0.548277
chr13	96710000	96740000	0.423162	0.487326
chr13	97150000	97160000	1.42497	1.33568
chr13	97420000	97440000	0.781118	0.69574
chr13	97620000	97630000	0.690235	0.659456
chr13	97910000	97920000	0.443241	0.424946
chr13	97970000	97980000	1.04428	0.965452
chr13	98710000	98720000	0.799759	0.686257
chr13	99050000	99060000	0.587455	0.593341
chr13	99360000	99370000	0.459674	0.331145
chr13	99500000	99520000	0.350669	0.387894
chr13	100110000	100120000	1.71659	1.7889
chr13	100620000	100630000	0.328003	0.347307
chr13	100760000	100770000	0.619545	0.711193
chr13	101420000	101430000	0.758189	0.645375
chr13	101620000	101630000	1.28007	1.28924
chr13	102470000	102480000	0.882638	1.01141
chr13	103710000	103720000	0.558702	0.750498
chr13	103920000	103940000	0.46237	0.440326
chr13	104890000	104910000	0.465661	0.5508
chr13	105050000	105060000	0.522485	0.701181
chr13	105580000	105600000	1.31826	1.01434
chr13	105730000	105740000	0.556856	0.441456
chr13	106020000	106040000	0.853262	0.987638
chr13	106180000	106200000	1.06386	1.19504
chr13	107900000	107910000	0.745506	0.651252
chr13	108230000	108250000	0.752115	0.628728
chr13	108670000	108690000	1.26556	1.38224
chr13	108930000	108950000	0.908033	1.25347
chr13	110000000	110010000	1.5382	1.68962
chr13	110140000	110160000	0.558836	0.679261
chr13	110550000	110560000	1.48564	1.4637
chr13	111160000	111170000	3.57767	3.31461
chr13	111760000	111780000	1.08514	1.27221
chr13	112020000	112030000	0.777225	0.760401
chr13	112220000	112230000	1.28613	1.22302
chr13	112540000	112560000	0.636769	0.818464
chr13	113070000	113080000	1.52555	1.53279
chr13	113320000	113330000	0.539823	0.635338
chr13	113450000	113460000	0.798098	1.01558
chr13	113660000	113670000	0.472945	0.540778
chr13	114040000	114060000	0.42717	0.513774
chr13	114410000	114430000	1.04749	1.18042
chr13	114660000	114670000	0.689251	0.66668
chr13	115070000	115080000	0.395599	0.309184
chr13	115250000	115270000	0.491733	0.680731
chr13	115590000	115610000	1.99334	1.90978
chr13	115770000	115790000	0.835861	1.00434
chr13	115860000	115890000	0.501162	0.609676
chr13	116020000	116030000	1.31779	1.44306
chr13	116450000	116470000	0.372444	0.528715
chr13	116710000	116730000	0.376384	0.341626
chr13	117610000	117630000	0.671342	0.704382
chr13	117960000	117980000	0.402871	0.490956
chr13	118120000	118130000	1.28913	1.28835
chr13	118330000	118350000	0.392598	0.303173
chr13	119160000	119180000	1.19786	1.1578
chr13	119400000	119420000	0.303876	0.340535
chr14	8780000	8800000	0.666556	0.577319
chr14	8900000	8920000	0.546679	0.599842
chr14	9030000	9040000	0.900928	0.941223
chr14	9180000	9190000	0.946361	0.884551
chr14	10200000	10230000	0.387899	0.436762
chr14	12370000	12380000	0.586906	0.567553
chr14	12990000	13000000	0.70222	0.806796
chr14	13390000	13410000	0.348732	0.389983
chr14	14760000	14770000	0.927312	0.737854
chr14	14950000	14970000	1.48103	1.42235
chr14	15290000	15300000	0.488758	0.479598
chr14	15550000	15560000	0.483097	0.336539
chr14	15690000	15700000	0.810137	0.822743
chr14	17050000	17060000	0.817696	0.702872
chr14	17250000	17260000	1.62647	1.2714
chr14	17400000	17420000	0.623102	0.4902
chr14	18230000	18240000	0.786284	0.704982
chr14	18470000	18480000	0.600957	0.739069
chr14	18750000	18770000	0.534053	0.573194
chr14	19170000	19180000	0.594217	0.572129
chr14	19310000	19320000	0.469242	0.358299
chr14	20650000	20660000	0.748958	0.636345
chr14	20890000	20900000	1.66714	1.67163
chr14	21130000	21140000	0.912008	0.993532
chr14	21340000	21360000	0.619506	0.439416
chr14	21500000	21510000	0.987982	0.970922
chr14	21950000	21960000	1.12886	0.958032
chr14	22680000	22690000	1.1152	1.00961
chr14	24870000	24880000	0.567797	0.486102
chr14	25110000	25120000	1.31765	1.32266
chr14	25310000	25320000	0.662137	0.789262
chr14	25910000	25920000	0.33383	0.396279
chr14	26270000	26280000	0.451923	0.532167
chr14	27480000	27500000	1.94248	1.95814
chr14	27910000	27920000	0.449095	0.523572
chr14	28000000	28010000	0.450287	0.354628
chr14	28250000	28260000	0.680402	0.664288
chr14	28580000	28600000	0.516208	0.575327
chr14	30760000	30770000	0.655791	0.546713
chr14	31290000	31300000	1.04354	1.01561
chr14	31510000	31530000	1.07721	0.951513
chr14	31640000	31660000	0.506586	0.378154
chr14	31800000	31810000	0.879202	0.845196
chr14	32010000	32030000	0.527946	0.458662
chr14	32150000	32160000	0.556651	0.656349
chr14	32300000	32310000	1.39734	1.36569
chr14	32450000	32460000	1.15897	1.18869
chr14	32600000	32610000	1.57011	1.5552
chr14	32750000	32760000	0.782006	0.848394
chr14	32900000	32910000	1.28004	1.24989
chr14	33010000	33030000	0.486949	0.558343
chr14	33110000	33130000	0.327062	0.381189
chr14	33300000	33310000	1.16036	1.13213
chr14	34000000	34010000	1.09896	1.09555
chr14	34250000	34260000	0.720657	0.694972
chr14	34860000	34870000	0.516586	0.505358
chr14	35050000	35060000	0.730562	0.735119
chr14	35220000	35230000	0.741836	0.937492
chr14	35400000	35410000	0.993836	0.986743
chr14	35600000	35610000	2.42841	2.40378
chr14	37670000	37680000	1.04581	0.993275
chr14	37950000	37960000	0.449428	0.48006
chr14	41690000	41700000	0.706561	0.595891
chr14	41860000	41870000	0.937285	1.01799
chr14	45920000	45940000	0.565358	0.65017
chr14	46180000	46190000	0.931248	0.941837
chr14	46400000	46420000	0.422984	0.588013
chr14	46600000	46610000	0.748403	0.876829
chr14	46990000	47010000	0.463234	0.300552
chr14	47190000	47200000	0.545309	0.598644
chr14	47380000	47400000	0.590177	0.712534
chr14	47720000	47730000	0.73019	0.764112
chr14	47890000	47900000	1.23602	1.30256
chr14	48030000	48040000	0.662006	0.64581
chr14	48180000	48190000	1.15296	1.21512
chr14	48360000	48370000	1.08681	1.12109
chr14	48980000	48990000	1.17081	1.13964
chr14	49140000	49150000	0.781105	0.56415
chr14	49600000	49620000	0.546347	0.707383
chr14	50440000	50450000	0.53942	0.399099
chr14	51720000	51740000	0.400962	0.45615
chr14	52650000	52660000	0.502044	0.642334
chr14	55450000	55470000	0.380641	0.425069
chr14	55630000	55640000	0.632129	0.552242
chr14	55720000	55740000	0.639136	0.749976
chr14	56080000	56090000	0.492211	0.449022
chr14	56390000	56400000	0.844229	0.863535
chr14	56560000	56570000	0.687021	0.705628
chr14	57140000	57170000	0.477251	0.631827
chr14	57420000	57430000	0.578811	0.543171
chr14	57520000	57530000	0.535127	0.472985
chr14	57690000	57700000	0.400565	0.393769
chr14	57980000	57990000	0.379851	0.438862
chr14	58270000	58280000	1.13909	0.951152
chr14	58550000	58560000	0.399443	0.443986
chr14	58620000	58630000	0.446013	0.369912
chr14	59730000	59740000	0.839388	0.836958
chr14	59870000	59880000	0.376322	0.353244
chr14	60000000	60020000	0.35838	0.44791
chr14	60210000	60230000	1.54709	1.69828
chr14	61110000	61130000	0.838273	0.958458
chr14	61410000	61420000	1.06288	1.22196
chr14	61740000	61760000	0.395811	0.578914
chr14	61930000	61950000	1.06637	1.20535
chr14	62170000	62190000	0.720267	0.598692
chr14	62300000	62320000	0.570659	0.376598
chr14	62670000	62680000	0.498674	0.567407
chr14	63070000	63090000	0.577685	0.707748
chr14	63290000	63310000	0.764969	0.712234
chr14	63460000	63470000	0.399685	0.468809
chr14	63650000	63660000	0.809874	0.791394
chr14	63830000	63840000	1.07131	1.01553
chr14	63990000	64000000	0.512102	0.491102
chr14	64170000	64190000	0.612928	0.554341
chr14	64470000	64480000	1.36001	1.46004
chr14	64700000	64720000	0.977558	0.827698
chr14	65060000	65080000	0.369041	0.314251
chr14	65220000	65240000	1.20993	1.35174
chr14	65460000	65470000	0.532567	0.500251
chr14	65610000	65620000	0.9135	0.944528
chr14	65780000	65800000	0.862379	0.976357
chr14	65910000	65920000	0.606341	0.643187
chr14	66020000	66030000	0.475611	0.629984
chr14	66210000	66220000	0.742735	0.778275
chr14	66420000	66440000	1.21953	1.26235
chr14	66600000	66610000	1.16251	1.24993
chr14	66780000	66790000	0.964071	1.00072
chr14	66930000	66950000	1.13475	1.26892
chr14	67400000	67410000	1.08011	0.981618
chr14	67600000	67610000	0.517204	0.548296
chr14	67820000	67830000	1.23886	1.10546
chr14	68300000	68310000	0.685935	0.761223
chr14	68570000	68580000	1.495	1.28362
chr14	68800000	68840000	0.330599	0.387477
chr14	69310000	69330000	0.515651	0.594363
chr14	69740000	69750000	0.502499	0.480552
chr14	69960000	69970000	1.35998	1.44319
chr14	70130000	70140000	0.333216	0.407005
chr14	70240000	70250000	1.39157	1.34947
chr14	70540000	70560000	0.494407	0.465001
chr14	70820000	70840000	0.689116	0.711996
chr14	71060000	71070000	0.572935	0.519864
chr14	71170000	71180000	1.57811	1.59428
chr14	71860000	71870000	0.438005	0.437698
chr14	72080000	72090000	0.397921	0.584757
chr14	72240000	72260000	0.451051	0.363116
chr14	72920000	72940000	0.481363	0.308375
chr14	73110000	73130000	0.373657	0.368906
chr14	73710000	73720000	0.800918	0.610952
chr14	73910000	73930000	1.38037	1.23859
chr14	75010000	75030000	0.440137	0.323878
chr14	75130000	75140000	1.35294	1.01751
chr14	75430000	75440000	1.14963	1.19763
chr14	75780000	75790000	0.577776	0.462551
chr14	76120000	76140000	0.676013	0.774002
chr14	76260000	76270000	1.54914	1.69687
chr14	76540000	76550000	0.918955	0.849532
chr14	76880000	76890000	1.93405	1.99153
chr14	77270000	77280000	0.491594	0.442886
chr14	77420000	77430000	2.06623	2.07769
chr14	78030000	78050000	0.384504	0.36041
chr14	78340000	78350000	0.402385	0.370002
chr14	78670000	78690000	0.524761	0.584088
chr14	79230000	79250000	0.752526	0.595055
chr14	79510000	79520000	0.500733	0.483299
chr14	79730000	79740000	1.07723	1.20425
chr14	80010000	80020000	1.06253	1.06111
chr14	80280000	80290000	0.514187	0.620611
chr14	80640000	80650000	1.1806	1.3073
chr14	81250000	81260000	0.388304	0.469876
chr14	81710000	81720000	0.353144	0.40737
chr14	86700000	86710000	0.453981	0.459787
chr14	89380000	89410000	0.650965	0.877215
chr14	97330000	97340000	1.01302	1.21519
chr14	97700000	97710000	0.337768	0.349379
chr14	98240000	98260000	0.339195	0.378112
chr14	98580000	98590000	0.667267	0.738648
chr14	99440000	99450000	1.01096	0.953323
chr14	99680000	99690000	0.518106	0.504148
chr14	100310000	100320000	1.32597	1.22685
chr14	101840000	101850000	0.90838	0.81887
chr14	102150000	102160000	0.946973	0.991282
chr14	102340000	102350000	1.38792	1.48636
chr14	103460000	103470000	0.569067	0.32353
chr14	103700000	103720000	0.421477	0.433485
chr14	103940000	103950000	0.946864	0.813087
chr14	104120000	104130000	0.491108	0.490066
chr14	105490000	105510000	0.570776	0.653369
chr14	105720000	105730000	1.02146	0.972931
chr14	106310000	106330000	0.892434	1.03815
chr14	110230000	110270000	0.561172	0.463147
chr14	111530000	111540000	0.401858	0.603002
chr14	112600000	112610000	0.540022	0.565574
chr14	113320000	113330000	0.3757	0.450511
chr14	115170000	115210000	0.381161	0.301982
chr14	115430000	115450000	0.381627	0.402361
chr14	115840000	115870000	0.42864	0.480724
chr14	116580000	116600000	0.397878	0.395974
chr14	116940000	116960000	0.306779	0.378815
chr14	117310000	117330000	0.357252	0.31088
chr14	118330000	118350000	0.352674	0.446867
chr14	118580000	118590000	0.832804	0.730602
chr14	118880000	118890000	0.842792	0.730022
chr14	119190000	119200000	0.890887	0.910182
chr14	119440000	119450000	0.604147	0.702601
chr14	120090000	120100000	0.323691	0.308112
chr14	120440000	120460000	0.436816	0.318909
chr14	120650000	120660000	0.929781	0.981578
chr14	120820000	120830000	0.553268	0.651457
chr14	121200000	121210000	0.934172	1.05775
chr14	121650000	121670000	0.999147	1.03926
chr14	121850000	121860000	0.965625	0.958575
chr14	121990000	122000000	0.795094	0.927716
chr14	122460000	122470000	0.530469	0.522865
chr14	122580000	122600000	0.960404	0.914407
chr14	122870000	122880000	0.648919	0.532994
chr14	123290000	123310000	0.871496	0.967453
chr14	124170000	124190000	0.539264	0.377681
chr15	3290000	3310000	0.302333	0.382239
chr15	3540000	3560000	0.778677	0.800105
chr15	3880000	3900000	0.780765	0.702266
chr15	5040000	5050000	0.82508	0.774701
chr15	5180000	5200000	0.622897	0.848499
chr15	5850000	5870000	0.438319	0.332796
chr15	6030000	6040000	0.475145	0.444426
chr15	6170000	6180000	1.18994	1.39091
chr15	6390000	6410000	0.720292	0.683713
chr15	6560000	6580000	0.33201	0.534805
chr15	6840000	6850000	0.65258	0.587394
chr15	7040000	7050000	0.45624	0.396575
chr15	7200000	7210000	0.550367	0.469231
chr15	7390000	7400000	0.778865	0.733499
chr15	8380000	8400000	1.29644	1.35101
chr15	8570000	8580000	0.51798	0.504978
chr15	9360000	9370000	0.745389	0.690908
chr15	9550000	9560000	0.755477	0.741266
chr15	10650000	10660000	0.620112	0.756297
chr15	10810000	10830000	0.680756	0.597098
chr15	10960000	10980000	0.567286	0.573237
chr15	11330000	11340000	1.05184	1.02594
chr15	11510000	11520000	0.916283	0.970798
chr15	11670000	11680000	0.640368	0.670186
chr15	11880000	11890000	0.797497	0.65993
chr15	12040000	12050000	1.04728	1.1862
chr15	12290000	12300000	1.04159	0.931227
chr15	12500000	12510000	0.301622	0.331366
chr15	12730000	12740000	1.27775	1.2698
chr15	12980000	12990000	0.784478	0.752139
chr15	13800000	13810000	0.43106	0.453243
chr15	13990000	14020000	0.499255	0.608722
chr15	14890000	14900000	0.422042	0.430547
chr15	15160000	15170000	0.54003	0.758347
chr15	24490000	24500000	0.433282	0.505778
chr15	25350000	25360000	1.69834	1.99084
chr15	25550000	25560000	0.388817	0.408025
chr15	25920000	25930000	1.38035	1.27758
chr15	26250000	26270000	0.344694	0.367187
chr15	27220000	27240000	1.30262	1.0543
chr15	27390000	27400000	0.452708	0.57488
chr15	27550000	27560000	1.08337	0.988849
chr15	27820000	27830000	1.27716	1.19059
chr15	27970000	27980000	0.574876	0.573333
chr15	28120000	28130000	1.38501	1.57697
chr15	31210000	31220000	0.809744	0.922151
chr15	31380000	31390000	1.41728	1.43483
chr15	31540000	31550000	1.75888	1.75862
chr15	32700000	32720000	0.342517	0.559767
chr15	32810000	32830000	0.736165	0.631933
chr15	33940000	33950000	1.06308	1.01979
chr15	34190000	34210000	0.586552	0.519601
chr15	34440000	34460000	1.03033	1.2726
chr15	34870000	34900000	0.350552	0.31147
chr15	35080000	35100000	0.468254	0.57359
chr15	35540000	35560000	0.468063	0.367072
chr15	35850000	35860000	0.630363	0.535122
chr15	36080000	36090000	1.99502	1.70915
chr15	36410000	36420000	0.826406	0.692672
chr15	36660000	36670000	0.913665	0.882574
chr15	37030000	37040000	0.792669	0.802467
chr15	37270000	37280000	0.648464	0.864398
chr15	37850000	37860000	1.62874	1.52714
chr15	38190000	38200000	1.25099	1.19885
chr15	38420000	38430000	1.46672	1.48254
chr15	39180000	39200000	1.27741	1.19704
chr15	39460000	39470000	0.485432	0.443953
chr15	39680000	39690000	0.721521	0.852552
chr15	39970000	39980000	1.01684	1.09853
chr15	40930000	40950000	0.497489	0.566953
chr15	41140000	41150000	0.858494	0.722635
chr15	41270000	41280000	0.344091	0.442496
chr15	41640000	41660000	0.781191	0.62121
chr15	41800000	41810000	0.456705	0.665495
chr15	42520000	42540000	0.858793	0.835692
chr15	42760000	42780000	0.663759	0.749822
chr15	43580000	43610000	0.428442	0.391913
chr15	44660000	44670000	0.8226	0.547963
chr15	49140000	49160000	0.502587	0.342331
chr15	49390000	49410000	0.395607	0.445546
chr15	51500000	51510000	0.816012	0.962727
chr15	51740000	51750000	0.809405	0.670103
chr15	52300000	52320000	0.612559	0.466315
chr15	52930000	52940000	0.568206	0.633889
chr15	53180000	53190000	0.984723	1.08989
chr15	53520000	53530000	0.83962	0.74679
chr15	53880000	53890000	0.35271	0.357522
chr15	54250000	54260000	1.00332	0.97256
chr15	54430000	54450000	0.465052	0.416349
chr15	54610000	54620000	1.21157	1.05938
chr15	54900000	54920000	0.994506	1.06585
chr15	55120000	55130000	1.46187	1.40705
chr15	55460000	55470000	0.449962	0.526896
chr15	55880000	55890000	1.26533	1.29797
chr15	56170000	56180000	0.329705	0.487525
chr15	56510000	56520000	0.597486	0.524619
chr15	56710000	56730000	0.508885	0.71278
chr15	57340000	57360000	0.379163	0.320367
chr15	57690000	57700000	0.480557	0.39618
chr15	57910000	57920000	0.303991	0.393822
chr15	57960000	57970000	0.513103	0.566634
chr15	58250000	58270000	0.985975	1.28174
chr15	58420000	58430000	0.745267	0.719651
chr15	58720000	58730000	0.962509	1.08972
chr15	58920000	58930000	0.461098	0.588589
chr15	59200000	59210000	0.934888	0.948446
chr15	59470000	59480000	0.929718	0.940153
chr15	59690000	59700000	1.335	1.33329
chr15	59910000	59930000	0.434746	0.586415
chr15	60910000	60930000	0.908916	0.959154
chr15	61250000	61260000	0.512238	0.567167
chr15	61800000	61810000	1.62705	1.58823
chr15	62160000	62170000	0.558419	0.51015
chr15	62630000	62640000	0.517389	0.714993
chr15	63160000	63170000	0.845714	0.857251
chr15	63430000	63440000	0.307124	0.350239
chr15	63700000	63720000	0.745352	0.723409
chr15	63960000	63980000	1.19535	1.12429
chr15	64190000	64210000	0.33172	0.370243
chr15	64490000	64500000	0.860871	0.733277
chr15	64740000	64760000	0.558086	0.43347
chr15	66100000	66110000	0.703406	0.562377
chr15	66470000	66480000	0.896757	0.854595
chr15	66730000	66750000	1.02179	0.886202
chr15	66990000	67000000	0.342741	0.575185
chr15	67270000	67280000	0.606196	0.658
chr15	68060000	68080000	1.22951	1.3203
chr15	68250000	68260000	0.92319	0.972833
chr15	68740000	68750000	1.28613	1.11844
chr15	69410000	69420000	0.439512	0.360573
chr15	70770000	70780000	0.409913	0.501127
chr15	71710000	71730000	0.618815	0.579044
chr15	71890000	71900000	0.418153	0.406985
chr15	72870000	72880000	1.39229	1.45839
chr15	73050000	73080000	0.53269	0.339921
chr15	73390000	73400000	0.950107	0.818406
chr15	73640000	73650000	0.751844	0.560108
chr15	74370000	74390000	0.771894	0.682179
chr15	74560000	74570000	1.15439	1.11921
chr15	74730000	74740000	0.864522	0.823636
chr15	74950000	74960000	0.465793	0.561744
chr15	75520000	75530000	1.32659	1.22867
chr15	75730000	75750000	0.873084	0.89826
chr15	76020000	76030000	1.10595	1.114
chr15	76180000	76200000	1.16496	1.24362
chr15	76350000	76360000	0.541215	0.483171
chr15	76540000	76550000	0.856084	0.847848
chr15	76770000	76780000	0.736559	0.789502
chr15	77040000	77050000	0.722424	0.79404
chr15	77250000	77270000	1.04983	0.999621
chr15	77560000	77570000	1.22656	1.18039
chr15	77770000	77790000	1.49434	1.51814
chr15	78250000	78260000	0.472765	0.510433
chr15	78400000	78420000	1.10169	1.09508
chr15	78610000	78620000	0.95497	0.959033
chr15	79300000	79320000	0.556167	0.56056
chr15	79490000	79500000	0.58916	0.693977
chr15	79760000	79770000	1.52095	1.56832
chr15	79900000	79910000	1.16827	1.13215
chr15	80090000	80100000	1.07082	1.03536
chr15	80530000	80550000	0.971182	1.04045
chr15	80780000	80800000	0.405783	0.462907
chr15	81030000	81040000	0.737791	0.703385
chr15	81160000	81170000	0.522796	0.544335
chr15	81270000	81280000	0.536471	0.5825
chr15	81760000	81770000	0.777017	0.657296
chr15	81870000	81880000	0.847309	0.816495
chr15	82090000	82110000	0.862166	0.793577
chr15	82260000	82270000	0.323752	0.326458
chr15	82620000	82630000	1.30621	1.29859
chr15	82900000	82920000	0.999084	0.837862
chr15	83180000	83190000	0.767278	0.975734
chr15	83430000	83440000	0.74385	0.692724
chr15	84050000	84060000	0.372229	0.432071
chr15	84570000	84580000	0.522154	0.591662
chr15	84740000	84760000	0.463614	0.435158
chr15	84920000	84940000	0.750601	0.701692
chr15	85100000	85110000	0.729148	0.752267
chr15	85280000	85300000	0.512198	0.448977
chr15	85420000	85430000	1.13502	1.33076
chr15	85540000	85550000	1.13254	1.11923
chr15	85710000	85720000	1.77808	1.80022
chr15	85870000	85880000	0.970564	0.960607
chr15	86060000	86070000	1.27787	1.57615
chr15	87420000	87440000	0.498207	0.37932
chr15	88500000	88520000	0.897291	0.93714
chr15	88760000	88770000	0.621139	0.645682
chr15	88910000	88920000	1.09211	1.11399
chr15	89060000	89070000	0.492789	0.445372
chr15	89420000	89430000	1.09096	1.05895
chr15	90050000	90070000	1.61233	1.61047
chr15	90500000	90510000	0.872833	0.911917
chr15	90980000	91000000	0.461312	0.304433
chr15	93050000	93070000	1.10063	0.986317
chr15	93410000	93420000	0.427039	0.334801
chr15	94050000	94060000	0.344943	0.346371
chr15	94360000	94370000	1.12847	1.07568
chr15	94520000	94540000	0.7792	0.707726
chr15	95560000	95580000	1.42434	1.37361
chr15	95770000	95780000	0.432269	0.599289
chr15	96110000	96120000	1.08388	0.867875
chr15	96290000	96300000	1.60122	1.37503
chr15	96500000	96520000	0.698094	0.515208
chr15	96990000	97010000	0.389264	0.326908
chr15	97490000	97500000	1.76337	1.66134
chr15	97670000	97690000	0.414911	0.428219
chr15	98010000	98020000	1.22995	1.25185
chr15	98330000	98340000	1.67221	1.60905
chr15	98650000	98660000	0.874547	0.945973
chr15	98840000	98850000	0.676524	0.709658
chr15	99100000	99120000	0.336308	0.382684
chr15	99240000	99250000	0.329923	0.418702
chr15	99300000	99310000	0.709519	0.580111
chr15	99530000	99540000	0.89279	0.792302
chr15	99800000	99820000	0.611472	0.781208
chr15	100050000	100070000	0.486754	0.540097
chr15	100300000	100310000	0.796377	0.742439
chr15	101150000	101160000	1.21113	1.16587
chr15	101350000	101360000	0.653712	0.61536
chr15	101800000	101810000	2.03618	2.12841
chr15	101910000	101930000	0.849099	0.726566
chr15	102340000	102360000	0.563548	0.553214
chr15	102510000	102520000	0.894212	0.614885
chr15	102580000	102590000	0.535681	0.720385
chr15	102780000	102800000	0.837316	0.867124
chr15	103000000	103010000	1.78086	1.80378
chr16	4050000	4070000	0.457304	0.389365
chr16	4290000	4300000	0.976983	1.0937
chr16	4550000	4560000	0.526746	0.396064
chr16	4870000	4880000	0.486102	0.465339
chr16	5250000	5260000	0.978773	0.872793
chr16	6490000	6500000	0.451302	0.321863
chr16	7030000	7050000	0.422788	0.487834
chr16	8370000	8390000	0.620863	0.808999
chr16	8640000	8660000	0.921232	1.12806
chr16	8880000	8890000	1.19725	1.08551
chr16	10240000	10250000	0.922111	0.84982
chr16	10400000	10410000	0.687352	0.891893
chr16	10540000	10550000	2.02425	1.99548
chr16	10860000	10870000	0.7753	0.831541
chr16	11430000	11440000	1.22961	1.43475
chr16	11940000	11960000	0.618138	0.436294
chr16	12230000	12250000	0.371066	0.480041
chr16	13100000	13120000	1.50282	1.63221
chr16	13430000	13440000	0.829057	0.720367
chr16	13870000	13890000	0.746985	0.54536
chr16	14170000	14180000	0.614121	0.530534
chr16	14680000	14690000	1.64207	1.37688
chr16	15820000	15840000	0.336701	0.34543
chr16	16140000	16150000	0.786954	0.924164
chr16	16320000	16330000	1.23197	1.06515
chr16	16590000	16600000	0.916054	0.941145
chr16	16840000	16850000	0.368036	0.530926
chr16	17060000	17070000	0.441675	0.409445
chr16	17300000	17310000	0.696296	0.803113
chr16	17670000	17680000	0.319864	0.338564
chr16	17860000	17870000	0.459559	0.422477
chr16	18040000	18050000	0.689214	0.629439
chr16	18240000	18250000	1.31083	1.32115
chr16	18430000	18440000	0.891355	0.773233
chr16	18970000	18980000	0.775941	0.870011
chr16	19660000	19680000	0.412529	0.585726
chr16	20100000	20110000	0.751838	0.609699
chr16	20310000	20320000	0.504207	0.376978
chr16	20490000	20510000	1.15403	1.1266
chr16	21170000	21190000	0.344054	0.394674
chr16	21430000	21440000	1.04778	1.05315
chr16	21790000	21810000	0.908379	0.831263
chr16	22070000	22090000	0.375726	0.41268
chr16	22270000	22280000	0.882483	0.898173
chr16	22560000	22570000	0.411381	0.431394
chr16	22830000	22840000	1.12317	1.10868
chr16	23070000	23080000	0.80292	0.862001
chr16	23540000	23550000	0.449479	0.591619
chr16	23970000	23980000	2.67516	2.52249
chr16	25060000	25080000	1.47595	1.17558
chr16	25360000	25370000	0.808035	0.975436
chr16	25950000	25960000	0.99497	1.03428
chr16	26210000	26230000	1.36399	1.41286
chr16	27120000	27140000	0.409106	0.453891
chr16	27460000	27470000	1.70373	1.74317
chr16	28500000	28520000	0.476333	0.500804
chr16	28800000	28820000	0.482753	0.581419
chr16	29570000	29580000	2.35199	2.17988
chr16	30060000	30070000	1.03227	1.01633
chr16	30250000	30260000	0.455998	0.454739
chr16	30360000	30370000	0.840335	0.718274
chr16	30540000	30550000	1.13535	0.955774
chr16	31080000	31090000	0.926532	1.12011
chr16	31430000	31450000	1.16318	1.18379
chr16	31750000	31770000	0.551289	0.569805
chr16	31930000	31950000	0.30675	0.545621
chr16	32090000	32110000	0.85001	0.677849
chr16	32250000	32260000	0.532246	0.758448
chr16	32470000	32490000	0.909682	0.829814
chr16	32690000	32700000	0.667393	0.691955
chr16	32810000	32830000	0.43213	0.593545
chr16	33010000	33030000	0.351671	0.331994
chr16	33290000	33300000	0.494375	0.399745
chr16	33500000	33510000	0.60565	0.425629
chr16	33800000	33810000	0.931429	0.94037
chr16	33970000	33980000	1.18689	1.27431
chr16	34130000	34170000	0.765835	0.336413
chr16	34710000	34720000	0.540662	0.55184
chr16	34880000	34890000	0.707048	0.730245
chr16	35040000	35050000	0.399867	0.580529
chr16	35700000	35710000	1.08766	1.14665
chr16	35820000	35830000	0.696491	0.712388
chr16	36070000	36080000	0.826837	0.943454
chr16	36820000	36830000	1.31293	1.23441
chr16	37100000	37120000	0.514877	0.482872
chr16	37480000	37490000	0.335833	0.492568
chr16	37670000	37680000	1.20285	1.0098
chr16	37810000	37820000	0.700779	0.582639
chr16	37960000	37970000	0.687525	0.645165
chr16	38220000	38230000	0.368851	0.410933
chr16	38520000	38530000	1.11861	1.02848
chr16	38850000	38880000	0.955167	0.992623
chr16	39060000	39070000	1.78883	2.01575
chr16	41240000	41260000	0.751812	0.77306
chr16	41530000	41540000	0.321021	0.338144
chr16	42120000	42140000	0.369729	0.329848
chr16	42800000	42820000	0.844243	0.894683
[truncated: 3,313 more rows]

## Sheet: KD_boundary
Supp Table3. Coordinates (mm9) of TAD boundaries in Control and Srrm2 knockdown samples.
chr	start	end	rep1_score	rep2_score
chr1	3600000	3610000	1.10315	0.996739
chr1	4770000	4790000	0.859578	1.03456
chr1	5080000	5100000	0.573561	0.419359
chr1	6180000	6190000	0.9407	0.862114
chr1	7190000	7210000	0.62757	0.61388
chr1	7360000	7380000	0.348762	0.499512
chr1	9530000	9540000	1.85149	1.94166
chr1	9730000	9740000	1.42698	1.3039
chr1	10000000	10020000	0.471383	0.422553
chr1	10200000	10210000	0.724196	0.754111
chr1	10800000	10810000	1.00946	1.00184
chr1	12840000	12850000	0.692689	0.734981
chr1	13000000	13020000	0.425861	0.545447
chr1	13150000	13160000	0.834691	1.03353
chr1	13350000	13360000	0.574679	0.5575
chr1	13550000	13570000	0.641429	0.57066
chr1	14710000	14720000	1.06898	1.27101
chr1	14990000	15000000	0.99138	0.968668
chr1	15770000	15790000	0.575496	0.660953
chr1	16250000	16270000	0.423844	0.393218
chr1	16420000	16430000	0.519991	0.549525
chr1	16750000	16770000	0.696293	0.536583
chr1	17130000	17140000	0.570405	0.649967
chr1	19180000	19190000	0.960976	0.8499
chr1	19750000	19770000	0.511706	0.379545
chr1	20910000	20920000	1.0007	0.752418
chr1	21380000	21400000	0.505027	0.458703
chr1	21960000	21970000	0.438172	0.421727
chr1	23150000	23160000	0.553855	0.557971
chr1	23310000	23330000	0.703627	0.764703
chr1	23820000	23840000	1.00016	0.935839
chr1	25540000	25560000	0.500789	0.413842
chr1	30740000	30750000	0.537324	0.560787
chr1	31000000	31010000	0.881551	0.850128
chr1	33700000	33710000	0.829179	0.933056
chr1	34050000	34070000	1.00816	1.05722
chr1	34220000	34240000	0.613186	0.612611
chr1	34360000	34370000	0.417614	0.488265
chr1	34510000	34520000	0.844333	0.727958
chr1	34950000	34960000	0.88489	0.784794
chr1	36180000	36190000	0.575979	0.655554
chr1	36350000	36370000	1.04088	1.17442
chr1	36570000	36580000	1.55132	1.66019
chr1	36830000	36850000	0.317545	0.413412
chr1	37310000	37320000	1.22387	1.12482
chr1	37480000	37500000	1.02974	1.15158
chr1	37700000	37720000	0.984306	0.923274
chr1	37920000	37940000	1.63927	1.48946
chr1	38190000	38200000	1.38089	1.31682
chr1	39030000	39050000	0.780997	0.890403
chr1	39420000	39430000	1.83981	1.88474
chr1	39610000	39630000	0.857344	0.992742
chr1	40140000	40160000	0.571829	0.324153
chr1	40430000	40440000	1.09142	1.18555
chr1	40600000	40620000	1.11674	1.05278
chr1	40920000	40930000	0.488423	0.509826
chr1	41180000	41190000	0.438673	0.433947
chr1	42900000	42920000	0.338901	0.444228
chr1	43150000	43160000	1.4159	1.25275
chr1	43340000	43350000	1.87043	1.88898
chr1	43490000	43510000	0.431487	0.453752
chr1	43800000	43810000	1.05307	1.06873
chr1	43950000	43960000	0.866215	0.852692
chr1	44230000	44250000	0.83972	0.738157
chr1	46110000	46130000	0.606568	0.459636
chr1	46480000	46490000	1.23862	1.12944
chr1	46840000	46860000	0.711985	0.573329
chr1	51000000	51010000	0.800933	0.946579
chr1	51390000	51400000	0.598474	0.611782
chr1	51500000	51510000	0.926136	0.968067
chr1	51680000	51690000	1.15228	1.37568
chr1	51990000	52010000	0.907314	0.871884
chr1	52170000	52180000	1.24072	1.24773
chr1	52330000	52350000	0.467136	0.651638
chr1	52540000	52550000	0.463847	0.435867
chr1	52690000	52700000	1.34106	1.28224
chr1	53410000	53420000	0.634007	0.543405
chr1	53750000	53770000	0.970252	1.03072
chr1	53960000	53970000	1.04988	0.995764
chr1	54420000	54440000	0.783264	0.75749
chr1	54700000	54720000	0.457738	0.472849
chr1	54860000	54870000	0.317095	0.315431
chr1	55040000	55060000	0.375163	0.599257
chr1	55470000	55480000	0.789707	0.816027
chr1	57040000	57050000	1.18243	1.0423
chr1	57460000	57470000	0.965542	0.951346
chr1	57820000	57830000	0.446752	0.445171
chr1	58000000	58020000	0.524444	0.386307
chr1	58460000	58470000	0.785344	0.885322
chr1	58790000	58810000	0.925147	0.887345
chr1	59040000	59060000	0.77959	0.755069
chr1	59300000	59320000	1.0275	0.930282
chr1	59500000	59510000	0.343751	0.30094
chr1	59740000	59750000	0.476731	0.35807
chr1	59900000	59920000	0.555009	0.340375
chr1	60150000	60160000	0.4918	0.602047
chr1	60400000	60410000	0.562457	0.711784
chr1	60580000	60590000	0.423166	0.482016
chr1	60920000	60940000	0.782983	0.873091
chr1	61820000	61830000	0.792787	0.727849
chr1	62740000	62750000	1.09743	0.944797
chr1	63030000	63050000	0.495705	0.642137
chr1	63220000	63230000	1.31874	1.24697
chr1	63440000	63450000	0.69359	0.525289
chr1	63680000	63700000	0.84513	0.667055
chr1	63810000	63820000	0.764507	0.683666
chr1	64160000	64170000	0.831664	0.853639
chr1	64760000	64770000	1.12544	1.19663
chr1	65060000	65070000	0.702572	0.655875
chr1	65240000	65250000	0.913708	0.827733
chr1	65320000	65330000	0.757496	0.965952
chr1	66350000	66360000	0.380006	0.351485
chr1	66910000	66920000	0.548683	0.550026
chr1	67060000	67080000	0.688869	0.796509
chr1	69210000	69230000	0.998436	0.97789
chr1	69820000	69830000	1.20238	0.873311
chr1	70310000	70320000	0.762393	0.730862
chr1	71590000	71600000	1.4205	1.41752
chr1	71690000	71700000	0.471648	0.546864
chr1	72190000	72200000	0.542885	0.539967
chr1	72740000	72750000	0.90479	0.903385
chr1	72920000	72930000	1.06213	1.01157
chr1	73650000	73670000	0.425681	0.409332
chr1	73920000	73930000	1.13288	1.1384
chr1	75310000	75320000	1.33918	1.27265
chr1	75470000	75480000	0.563137	0.61901
chr1	75630000	75640000	1.51638	1.35359
chr1	77090000	77100000	0.438669	0.356586
chr1	77370000	77380000	0.693029	0.583531
chr1	77510000	77530000	0.589136	0.742404
chr1	77910000	77930000	0.844773	0.737834
chr1	78190000	78200000	0.406966	0.402854
chr1	78480000	78490000	0.795019	0.67027
chr1	78700000	78720000	1.33384	1.21214
chr1	79690000	79700000	0.469453	0.380762
chr1	79760000	79780000	0.511079	0.528238
chr1	80160000	80170000	0.664649	0.769413
chr1	80520000	80530000	1.01378	0.944528
chr1	80720000	80730000	0.306526	0.466006
chr1	81290000	81310000	1.40563	1.3277
chr1	82290000	82300000	1.49109	1.44246
chr1	82740000	82750000	0.841642	0.798877
chr1	83190000	83200000	1.23743	1.3107
chr1	83720000	83730000	1.29318	1.30187
chr1	84700000	84710000	1.63309	1.58687
chr1	84980000	84990000	0.52705	0.627616
chr1	87730000	87740000	0.336418	0.46976
chr1	87950000	87960000	1.21416	1.12855
chr1	88040000	88060000	0.736667	0.448844
chr1	88250000	88270000	1.08182	1.27829
chr1	88480000	88490000	0.723536	0.756979
chr1	88930000	88940000	0.561185	0.681085
chr1	89110000	89120000	1.14695	1.20462
chr1	89650000	89670000	0.8555	0.879856
chr1	89890000	89900000	0.3216	0.390956
chr1	90010000	90030000	0.967346	1.08085
chr1	90200000	90210000	0.709369	0.858752
chr1	90460000	90470000	0.563404	0.572052
chr1	90630000	90640000	1.48634	1.41426
chr1	91100000	91110000	1.62396	1.53069
chr1	91540000	91550000	1.32365	1.23859
chr1	92090000	92110000	0.386531	0.349916
chr1	92490000	92500000	1.31729	1.23616
chr1	92800000	92810000	0.434115	0.505224
chr1	93420000	93440000	0.748476	0.845598
chr1	93660000	93680000	0.478745	0.594838
chr1	93860000	93880000	0.36483	0.524661
chr1	94050000	94070000	0.451927	0.437885
chr1	94360000	94370000	0.984157	0.926659
chr1	94540000	94550000	0.705898	0.679115
chr1	94800000	94820000	0.891575	0.94237
chr1	95020000	95030000	0.87748	0.920019
chr1	95400000	95410000	0.675721	0.527098
chr1	98710000	98730000	0.708573	0.740162
chr1	98910000	98930000	0.367492	0.449986
chr1	99690000	99700000	0.587981	0.610497
chr1	100270000	100280000	1.01421	0.975932
chr1	101120000	101140000	0.438878	0.393418
chr1	101650000	101660000	0.91132	0.86155
chr1	102130000	102140000	0.77851	0.958213
chr1	105690000	105710000	0.381206	0.376885
chr1	107770000	107780000	0.603834	0.6394
chr1	107930000	107940000	1.40275	1.25409
chr1	108060000	108080000	0.486839	0.355361
chr1	108290000	108300000	1.28104	1.56979
chr1	108630000	108640000	0.87466	0.958646
chr1	108790000	108800000	0.315128	0.327499
chr1	109510000	109520000	0.652564	0.739916
chr1	111720000	111730000	0.446035	0.58778
chr1	113530000	113550000	0.57145	0.664477
chr1	114060000	114080000	0.33791	0.354142
chr1	114270000	114290000	0.57176	0.551165
chr1	114560000	114580000	0.419746	0.454791
chr1	117150000	117160000	0.333095	0.49282
chr1	117280000	117290000	0.416175	0.347541
chr1	117540000	117560000	0.316308	0.599995
chr1	119410000	119420000	0.368603	0.378352
chr1	120200000	120210000	1.84096	1.85901
chr1	120410000	120420000	0.70387	0.618431
chr1	120660000	120670000	1.26628	1.31911
chr1	120970000	120980000	1.29347	1.29222
chr1	121350000	121360000	0.991029	0.944262
chr1	121910000	121930000	0.341908	0.410811
chr1	122050000	122060000	0.884231	0.758165
chr1	122200000	122220000	0.83679	0.720384
chr1	122460000	122470000	1.32247	1.29313
chr1	123310000	123330000	0.991529	0.924802
chr1	123470000	123480000	1.03678	1.08388
chr1	126580000	126600000	0.519238	0.571898
chr1	127260000	127270000	1.15014	1.32354
chr1	127480000	127500000	0.678418	0.625442
chr1	128330000	128340000	0.527267	0.457938
chr1	128870000	128880000	0.425114	0.422251
chr1	129090000	129100000	1.01514	0.938852
chr1	129380000	129390000	1.3073	1.33939
chr1	129680000	129690000	0.782343	0.793447
chr1	129850000	129860000	0.398758	0.466782
chr1	130040000	130050000	0.338904	0.440899
chr1	130740000	130760000	0.98316	0.907074
chr1	131140000	131150000	0.316835	0.394778
chr1	131380000	131390000	0.329769	0.566041
chr1	131710000	131730000	0.440667	0.337049
chr1	132270000	132290000	0.565601	0.550033
chr1	132560000	132580000	0.408179	0.482546
chr1	132970000	132980000	1.00078	0.930644
chr1	133180000	133190000	1.12794	1.30263
chr1	133450000	133460000	0.84647	0.802711
chr1	133800000	133810000	0.61487	0.639558
chr1	134020000	134040000	0.725939	0.763818
chr1	134260000	134270000	0.376315	0.419352
chr1	134390000	134400000	1.01374	1.03497
chr1	134890000	134900000	1.37199	1.42766
chr1	135030000	135040000	1.00789	1.17656
chr1	135260000	135270000	0.912819	0.797027
chr1	135500000	135520000	1.51316	1.42621
chr1	135790000	135810000	1.17368	1.19876
chr1	136010000	136020000	0.858602	0.865206
chr1	136240000	136260000	1.19495	1.03
chr1	136390000	136400000	0.562247	0.492274
chr1	136540000	136550000	0.60931	0.637432
chr1	136760000	136780000	0.336327	0.439018
chr1	136850000	136860000	1.00938	1.10805
chr1	137030000	137040000	1.7169	1.73875
chr1	137290000	137300000	0.645708	0.770238
chr1	137590000	137600000	1.23572	1.4263
chr1	138170000	138190000	0.613974	0.593985
chr1	138370000	138390000	0.845949	0.773623
chr1	138640000	138650000	1.18414	1.18707
chr1	139150000	139190000	0.490355	0.336367
chr1	139810000	139830000	0.363029	0.310149
chr1	139960000	139980000	0.860438	0.884797
chr1	140400000	140420000	0.336805	0.422528
chr1	140500000	140520000	0.425005	0.369132
chr1	140720000	140730000	0.887626	0.892384
chr1	141040000	141060000	0.518676	0.439065
chr1	141330000	141350000	0.412783	0.379001
chr1	142040000	142060000	0.705898	0.724036
chr1	142420000	142440000	0.973388	0.801113
chr1	142600000	142620000	0.496346	0.587047
chr1	143840000	143850000	0.513868	0.389434
chr1	144640000	144650000	0.692891	0.5308
chr1	145630000	145640000	1.64298	1.4018
chr1	145880000	145890000	0.318044	0.403489
chr1	146050000	146070000	0.614391	0.547781
chr1	146240000	146250000	1.45318	1.47782
chr1	152320000	152330000	0.548402	0.513836
chr1	152870000	152890000	1.08516	1.0804
chr1	153600000	153610000	0.508232	0.775794
chr1	154350000	154360000	1.07986	1.1381
chr1	154600000	154620000	1.26202	1.42533
chr1	154750000	154760000	0.571638	0.510172
chr1	154930000	154950000	0.626276	0.555289
chr1	155270000	155280000	0.669948	0.744589
chr1	155590000	155600000	0.763205	0.692342
chr1	155720000	155730000	1.27299	1.09477
chr1	156590000	156600000	1.27812	1.21668
chr1	156860000	156870000	2.04114	2.06001
chr1	157130000	157140000	0.804072	0.809354
chr1	157400000	157410000	1.43418	1.47771
chr1	157640000	157650000	0.55284	0.365738
chr1	158480000	158500000	0.363197	0.425178
chr1	158630000	158650000	0.552614	0.676645
chr1	158830000	158840000	0.959169	0.901257
chr1	159010000	159020000	1.71492	1.82113
chr1	159220000	159230000	1.34839	1.19733
chr1	159470000	159480000	0.991325	0.964883
chr1	160560000	160580000	0.607338	0.519685
chr1	160880000	160890000	0.414934	0.384647
chr1	161160000	161170000	1.50461	1.18832
chr1	161810000	161830000	0.309205	0.354243
chr1	162000000	162020000	0.711801	0.640306
chr1	162130000	162140000	1.36226	1.38438
chr1	162320000	162330000	1.58451	1.40524
chr1	162490000	162500000	0.490074	0.484113
chr1	162650000	162660000	1.32851	1.35245
chr1	163120000	163140000	0.414259	0.398393
chr1	163320000	163330000	0.510678	0.567997
chr1	163670000	163690000	0.574479	0.671607
chr1	163910000	163920000	0.976972	1.08534
chr1	164260000	164270000	1.01697	1.00489
chr1	164460000	164470000	0.999487	0.847437
chr1	164670000	164680000	0.852228	0.720991
chr1	165000000	165010000	0.893741	1.05041
chr1	165330000	165350000	0.436453	0.450237
chr1	165710000	165730000	0.521684	0.434523
chr1	165900000	165920000	0.955373	0.747349
chr1	166230000	166250000	0.759508	0.826214
chr1	167110000	167120000	0.912352	0.754121
chr1	167270000	167280000	0.684158	0.690459
chr1	167510000	167520000	0.546502	0.526937
chr1	167690000	167700000	1.1613	1.04075
chr1	167910000	167920000	0.876466	1.01298
chr1	168090000	168100000	1.27981	1.32969
chr1	168310000	168320000	1.11843	1.05408
chr1	168940000	168950000	0.430606	0.513244
chr1	169130000	169140000	1.83755	1.86026
chr1	169320000	169330000	1.02113	0.95632
chr1	169580000	169590000	0.444492	0.406167
chr1	169830000	169840000	0.678773	0.793081
chr1	170130000	170140000	0.590931	0.76347
chr1	171850000	171870000	0.926886	1.12956
chr1	172540000	172560000	1.06434	0.929165
chr1	173210000	173220000	0.638161	0.832137
chr1	173730000	173740000	0.421767	0.522944
chr1	173940000	173960000	0.971199	0.822906
chr1	174300000	174310000	1.17381	1.07232
chr1	174430000	174440000	0.37485	0.335674
chr1	174570000	174590000	0.865178	0.632567
chr1	174730000	174740000	0.362182	0.44874
chr1	175360000	175380000	1.24549	1.15094
chr1	177160000	177180000	0.305905	0.375656
chr1	177860000	177870000	0.743317	0.532052
chr1	178120000	178140000	0.559879	0.561497
chr1	178810000	178820000	0.895392	0.727664
chr1	179120000	179130000	0.440043	0.431692
chr1	179370000	179380000	0.654112	0.712797
chr1	179620000	179630000	1.16562	1.15909
chr1	179730000	179740000	0.717051	0.49117
chr1	180050000	180060000	0.921441	0.947372
chr1	180240000	180250000	1.09132	1.04887
chr1	180400000	180420000	1.1348	1.12966
chr1	181410000	181420000	1.55183	1.34259
chr1	181560000	181570000	0.428958	0.422216
chr1	181770000	181790000	0.957964	0.94492
chr1	182170000	182190000	1.34296	1.21747
chr1	182350000	182360000	1.68754	1.60856
chr1	182770000	182780000	0.718371	0.665173
chr1	182920000	182930000	0.46594	0.453965
chr1	183180000	183190000	1.00425	1.01261
chr1	183790000	183810000	0.883541	0.830571
chr1	184470000	184480000	1.12914	1.10884
chr1	185880000	185890000	0.718973	0.843262
chr1	186260000	186270000	0.479819	0.51481
chr1	186630000	186640000	0.62519	0.658559
chr1	186740000	186760000	0.449003	0.357901
chr1	187240000	187250000	0.672966	0.724093
chr1	187350000	187360000	0.692221	0.652853
chr1	187990000	188010000	0.482269	0.515414
chr1	189180000	189190000	0.378652	0.501913
chr1	189800000	189810000	0.374872	0.401211
chr1	190780000	190800000	0.555862	0.521111
chr1	191490000	191500000	1.45116	1.46934
chr1	191690000	191700000	1.01033	1.19438
chr1	191830000	191850000	0.472666	0.417472
chr1	191990000	192010000	0.587899	0.700571
chr1	192620000	192630000	0.960352	0.875545
chr1	192730000	192740000	0.793381	0.86424
chr1	192900000	192910000	0.576386	0.625637
chr1	193120000	193140000	1.09044	1.28468
chr1	193390000	193400000	1.79872	1.80262
chr1	193640000	193650000	1.57809	1.47431
chr1	194550000	194570000	1.26455	1.3699
chr1	194750000	194780000	0.453822	0.533377
chr1	194960000	194970000	0.687239	0.714066
chr1	195210000	195220000	0.694723	0.603369
chr1	196420000	196430000	1.55024	1.60986
chr1	196570000	196590000	0.516198	0.564166
chr1	196940000	196950000	0.755398	0.733774
chr10	3490000	3510000	0.561255	0.344265
chr10	4300000	4310000	0.626098	0.572351
chr10	4540000	4550000	1.99876	1.75135
chr10	5000000	5020000	0.560119	0.741034
chr10	5170000	5180000	0.817661	0.623126
chr10	5940000	5950000	0.998528	0.978457
chr10	6360000	6380000	1.80484	1.88014
chr10	6800000	6820000	0.307407	0.307438
chr10	7000000	7010000	0.574759	0.525415
chr10	7510000	7530000	0.966762	1.06169
chr10	9490000	9500000	0.735679	0.912726
chr10	9630000	9640000	0.390205	0.34884
chr10	10060000	10080000	0.429609	0.377654
chr10	10290000	10300000	0.93493	0.951368
chr10	10860000	10870000	1.31591	1.2109
chr10	11060000	11070000	0.774935	0.853479
chr10	11710000	11720000	0.597925	0.716781
chr10	12340000	12360000	0.882923	0.632079
chr10	12730000	12740000	1.69078	1.60843
chr10	13260000	13270000	0.612525	0.818945
chr10	13670000	13680000	0.716751	0.634942
chr10	13920000	13930000	0.648333	0.606401
chr10	14120000	14140000	1.20888	0.997796
chr10	14430000	14440000	1.68099	1.50555
chr10	16350000	16370000	0.772393	0.791447
chr10	17440000	17450000	2.01462	2.16561
chr10	17620000	17640000	0.484596	0.445572
chr10	17740000	17750000	0.466792	0.379155
chr10	17940000	17950000	1.4419	1.44588
chr10	18110000	18120000	0.516437	0.637505
chr10	18260000	18270000	0.775283	0.921462
chr10	18640000	18650000	0.703681	0.796042
chr10	18920000	18930000	1.17997	1.38637
chr10	19220000	19230000	0.875503	0.822347
chr10	19420000	19430000	0.985119	1.02822
chr10	19630000	19640000	1.28082	1.35353
chr10	19850000	19860000	0.98284	1.07355
chr10	20070000	20090000	0.93831	0.848213
chr10	20670000	20690000	1.35437	1.47818
chr10	21320000	21330000	0.378635	0.327455
chr10	21490000	21500000	0.755143	0.842327
chr10	22500000	22510000	0.546197	0.396377
chr10	22820000	22830000	0.674426	0.724819
chr10	23510000	23520000	2.2175	1.97781
chr10	23860000	23880000	1.39512	1.20275
chr10	24040000	24060000	1.06609	1.05945
chr10	24340000	24350000	1.60491	1.66079
chr10	24630000	24650000	0.518676	0.674005
chr10	25230000	25240000	1.09921	1.00971
chr10	25390000	25410000	0.501067	0.526341
chr10	25860000	25870000	0.529045	0.40028
chr10	26070000	26090000	1.07334	0.824491
chr10	26440000	26470000	0.65137	0.694265
chr10	26620000	26630000	1.07251	1.14652
chr10	26830000	26870000	0.307588	0.47095
chr10	27490000	27500000	0.399595	0.342514
chr10	27800000	27810000	0.515773	0.580527
chr10	28460000	28470000	0.353962	0.492752
chr10	28590000	28600000	0.312248	0.455119
chr10	29050000	29080000	0.95433	0.751968
chr10	29250000	29260000	0.734592	0.76721
chr10	29530000	29540000	0.519699	0.654333
chr10	30310000	30320000	1.02875	0.884678
chr10	30540000	30550000	2.00741	1.8967
chr10	31020000	31030000	1.22118	1.20027
chr10	31170000	31190000	0.669371	0.732701
chr10	32610000	32620000	1.29747	1.24594
chr10	33030000	33050000	0.505315	0.526058
chr10	33650000	33670000	0.48185	0.554811
chr10	34120000	34130000	0.673379	0.646728
chr10	34340000	34350000	0.847399	0.938257
chr10	36710000	36720000	0.966758	0.991933
chr10	36850000	36860000	0.834638	1.0289
chr10	37990000	38010000	0.436415	0.444078
chr10	38570000	38580000	1.21456	0.836591
chr10	38840000	38860000	0.81569	0.504576
chr10	39750000	39760000	0.561562	0.769183
chr10	39960000	39970000	1.69143	1.64308
chr10	40250000	40260000	0.750769	0.727825
chr10	40350000	40360000	0.503422	0.487201
chr10	40660000	40690000	0.422314	0.335922
chr10	41000000	41020000	0.615654	0.761329
chr10	41140000	41150000	0.426656	0.366421
chr10	41220000	41230000	0.807849	0.885167
chr10	41420000	41430000	0.678412	0.757943
chr10	41520000	41540000	0.742601	0.700739
chr10	41680000	41700000	0.569088	0.481502
chr10	42020000	42030000	1.50901	1.32901
chr10	42540000	42550000	0.493914	0.450003
chr10	42710000	42720000	0.505853	0.464937
chr10	43280000	43290000	1.39046	1.28019
chr10	43640000	43660000	1.29418	1.21623
chr10	43980000	43990000	0.917206	0.894385
chr10	44770000	44780000	1.18791	1.27078
chr10	45090000	45110000	0.940424	0.926891
chr10	45370000	45380000	0.359852	0.305628
chr10	50080000	50090000	0.360239	0.37408
chr10	50350000	50380000	0.557975	0.325101
chr10	50570000	50580000	0.363255	0.391375
chr10	51250000	51260000	0.953301	0.832278
chr10	51500000	51520000	1.12733	1.03611
chr10	51800000	51820000	0.752896	0.657674
chr10	52140000	52150000	1.41244	1.30496
chr10	53030000	53050000	1.18823	1.09419
chr10	53330000	53350000	1.05002	0.819625
chr10	53560000	53580000	0.487461	0.585871
chr10	53790000	53800000	0.931704	0.828386
chr10	55710000	55730000	0.731015	0.723115
chr10	56720000	56730000	0.871345	0.708386
chr10	57160000	57170000	0.974514	1.18654
chr10	57430000	57440000	0.576599	0.686769
chr10	57960000	57970000	0.717061	0.666379
chr10	58540000	58560000	0.363028	0.454228
chr10	58830000	58840000	0.709503	0.858526
chr10	59050000	59060000	0.351239	0.347369
chr10	59340000	59350000	1.17106	1.09957
chr10	59460000	59470000	0.5036	0.42373
chr10	59750000	59760000	0.728457	0.68172
chr10	60210000	60220000	1.23358	1.07372
chr10	60540000	60560000	0.54331	1.08885
chr10	60610000	60620000	0.718495	0.565628
chr10	60910000	60920000	0.873722	0.859713
chr10	61190000	61200000	0.608932	0.633508
chr10	61720000	61730000	0.572239	0.511796
chr10	62040000	62050000	0.451136	0.495224
chr10	62250000	62260000	0.603139	0.521608
chr10	62870000	62890000	0.963989	1.18443
chr10	63040000	63050000	0.318672	0.383603
chr10	63530000	63540000	0.977507	0.665252
chr10	64210000	64240000	0.492975	0.371216
chr10	66030000	66050000	0.776422	0.694681
chr10	66290000	66300000	1.44726	1.39567
chr10	66570000	66580000	0.497952	0.411262
chr10	66760000	66780000	0.874173	1.27351
chr10	67000000	67010000	0.425428	0.574194
chr10	67330000	67340000	1.03228	1.0257
chr10	67460000	67470000	1.14118	0.988644
chr10	67740000	67750000	0.794265	0.758005
chr10	67910000	67940000	0.34504	0.369907
chr10	68350000	68360000	0.58169	0.568633
chr10	68620000	68640000	0.802902	0.864624
chr10	68800000	68810000	1.22992	1.32781
chr10	69110000	69120000	1.46553	1.25727
chr10	69310000	69320000	1.11183	1.18237
chr10	69450000	69460000	0.780483	0.816663
chr10	69770000	69780000	1.03892	0.975883
chr10	70030000	70050000	0.425544	0.467298
chr10	70420000	70430000	0.644513	0.657852
chr10	70700000	70720000	1.03815	1.09723
chr10	70880000	70900000	1.01494	0.939123
chr10	71290000	71310000	0.646909	0.398576
chr10	72120000	72140000	0.37847	0.33099
chr10	73660000	73680000	0.478769	0.59186
chr10	73920000	73940000	0.564445	0.482997
chr10	74100000	74110000	0.539937	0.54676
chr10	74330000	74340000	0.828669	0.851086
chr10	74500000	74510000	1.03183	0.92286
chr10	74630000	74650000	0.944052	0.821704
chr10	74970000	74980000	0.667675	0.641734
chr10	75190000	75200000	0.631679	0.663928
chr10	75320000	75340000	0.498909	0.615553
chr10	75430000	75440000	0.870161	0.77477
chr10	75710000	75720000	0.891791	0.79661
chr10	75910000	75920000	0.405551	0.318243
chr10	76250000	76280000	0.529628	0.594222
chr10	76500000	76510000	0.912593	0.948838
chr10	76720000	76730000	1.45311	1.46979
chr10	76970000	76980000	0.801644	0.747647
chr10	77090000	77100000	0.844276	0.977396
chr10	77460000	77480000	0.968859	0.838598
chr10	77640000	77650000	1.56108	1.4783
chr10	77890000	77900000	0.996753	0.902449
chr10	78090000	78110000	0.599922	0.372168
chr10	78590000	78600000	0.604632	0.602502
chr10	78980000	79000000	1.22162	1.15941
chr10	79140000	79150000	1.32063	1.44094
chr10	79270000	79280000	0.583747	0.445585
chr10	79430000	79440000	1.00617	1.02832
chr10	79620000	79630000	1.18031	1.16795
chr10	79730000	79750000	0.471438	0.614452
chr10	80030000	80040000	1.08089	1.18039
chr10	80170000	80200000	0.504555	0.481176
chr10	80340000	80360000	0.496335	0.474457
chr10	80470000	80490000	0.516165	0.510158
chr10	80640000	80650000	0.941047	0.877649
chr10	80820000	80830000	0.850003	0.66446
chr10	82370000	82380000	1.87989	1.83046
chr10	82830000	82840000	0.563312	0.447228
chr10	82990000	83010000	1.04587	1.15138
chr10	83100000	83110000	0.650659	0.620052
chr10	83900000	83910000	0.572418	0.532383
chr10	84100000	84120000	0.490684	0.370545
chr10	84630000	84640000	0.783493	0.719289
chr10	85120000	85130000	0.89955	0.8619
chr10	85340000	85360000	0.76476	0.644766
chr10	85520000	85530000	0.661504	0.604656
chr10	85750000	85770000	1.1709	1.19619
chr10	85930000	85950000	1.12651	1.21746
chr10	86470000	86480000	0.546417	0.598421
chr10	87310000	87320000	0.627426	0.562077
chr10	87590000	87610000	0.451042	0.467879
chr10	87810000	87820000	1.05934	1.00966
chr10	87950000	87960000	0.304479	0.41738
chr10	88190000	88200000	1.09404	1.13525
chr10	88290000	88300000	0.839662	1.00838
chr10	88900000	88910000	0.827308	0.81071
chr10	89090000	89100000	0.991312	0.987173
chr10	89510000	89520000	0.592032	0.5003
chr10	90150000	90160000	0.874688	0.758849
chr10	90460000	90470000	0.784474	0.717181
chr10	90720000	90730000	0.837915	0.896019
chr10	92490000	92510000	1.93826	2.0182
chr10	92740000	92750000	0.76033	0.787315
chr10	92890000	92900000	0.779133	0.761602
chr10	93270000	93290000	0.602042	0.660055
chr10	93660000	93670000	1.02934	0.972412
chr10	94070000	94080000	0.71597	0.86791
chr10	94250000	94270000	0.513907	0.477069
chr10	94430000	94440000	0.619306	0.864346
chr10	94980000	94990000	1.0749	1.34884
chr10	95350000	95360000	1.17561	1.11252
chr10	95570000	95580000	0.631172	0.737138
chr10	96070000	96090000	1.26116	1.41385
chr10	96380000	96410000	0.336214	0.384236
chr10	96790000	96810000	1.40447	1.39933
chr10	97170000	97180000	0.895875	0.912474
chr10	98380000	98390000	0.518831	0.346013
chr10	98570000	98610000	0.780479	0.715272
chr10	98730000	98750000	0.418437	0.536483
chr10	99080000	99100000	1.67433	1.4356
chr10	99470000	99480000	0.53224	0.477302
chr10	100610000	100620000	0.321148	0.396657
chr10	102300000	102310000	0.927593	1.21832
chr10	102670000	102680000	0.504176	0.445095
chr10	102880000	102900000	0.436081	0.554441
chr10	103910000	103920000	0.300117	0.376134
chr10	105270000	105280000	0.736281	0.770441
chr10	106020000	106040000	0.921105	0.904117
chr10	106350000	106370000	0.711802	0.524636
chr10	106860000	106870000	0.830326	0.842904
chr10	107210000	107220000	0.501977	0.577575
chr10	107360000	107370000	0.988665	1.0955
chr10	107710000	107730000	0.739532	0.798268
chr10	107880000	107890000	0.747612	0.785635
chr10	108160000	108170000	0.380562	0.30087
chr10	109150000	109170000	0.580444	0.608587
chr10	109340000	109350000	1.0311	0.848744
chr10	109520000	109540000	0.501476	0.478052
chr10	110160000	110180000	0.378552	0.38875
chr10	110370000	110390000	0.646788	0.666246
chr10	110710000	110720000	0.672839	0.785563
chr10	110920000	110930000	1.64886	1.78245
chr10	112230000	112240000	0.721645	0.860115
chr10	112460000	112470000	0.301442	0.358405
chr10	114630000	114640000	1.29294	1.17471
chr10	114870000	114880000	0.942128	0.893757
chr10	115630000	115640000	1.08942	1.11035
chr10	115770000	115780000	1.2053	1.17863
chr10	115920000	115940000	0.588075	0.485179
chr10	116020000	116030000	0.467323	0.554319
chr10	116330000	116340000	0.82989	0.9893
chr10	116490000	116500000	1.40055	1.42024
chr10	116660000	116670000	0.928731	0.890662
chr10	116880000	116890000	1.12802	1.31182
chr10	117130000	117140000	1.10539	1.19149
chr10	118300000	118320000	0.57831	0.468224
chr10	118520000	118530000	0.600515	0.487115
chr10	118690000	118700000	0.490105	0.377917
chr10	119670000	119680000	0.794603	0.733071
chr10	119890000	119910000	0.591534	0.668767
chr10	120140000	120150000	0.63236	0.664254
chr10	120330000	120340000	0.372399	0.504173
chr10	120780000	120800000	0.77821	0.863963
chr10	121060000	121070000	1.23922	1.0792
chr10	121520000	121530000	0.672125	0.644753
chr10	121960000	121980000	0.452734	0.559468
chr10	122220000	122230000	0.755147	0.635082
chr10	122420000	122440000	1.15474	1.00045
chr10	122630000	122650000	1.27834	1.39738
chr10	126320000	126330000	1.94435	1.95671
chr10	126500000	126510000	1.25846	1.20134
chr10	126750000	126760000	0.842111	0.606874
chr10	126920000	126940000	0.430911	0.444457
chr10	127110000	127120000	0.467316	0.488473
chr10	127470000	127480000	1.04061	1.11913
chr10	127750000	127760000	0.521456	0.408151
chr10	127970000	127980000	0.547751	0.480505
chr10	128140000	128150000	0.900608	0.873987
chr10	128440000	128450000	1.5368	1.4039
chr10	129760000	129780000	0.529442	0.367482
chr11	3350000	3360000	0.416718	0.404088
chr11	3560000	3570000	0.824252	0.750796
chr11	3830000	3840000	0.870028	0.931116
chr11	4010000	4020000	0.948303	0.839034
chr11	4150000	4160000	0.947178	0.928587
chr11	4340000	4360000	0.8832	0.747983
chr11	4780000	4790000	0.774514	0.860329
chr11	4990000	5000000	1.08047	1.22352
chr11	5180000	5190000	1.23093	1.29591
chr11	5370000	5380000	0.628724	0.702941
chr11	5850000	5870000	0.72793	0.724349
chr11	6180000	6190000	0.775456	0.609437
chr11	6310000	6320000	0.494002	0.571364
chr11	6520000	6530000	1.59844	1.62496
chr11	7090000	7100000	1.79787	1.72843
chr11	7240000	7260000	0.317817	0.301403
chr11	8310000	8320000	1.35352	1.3141
chr11	8430000	8440000	0.745011	0.662002
chr11	9050000	9060000	0.433764	0.443836
chr11	9210000	9230000	0.52844	0.306616
chr11	11700000	11710000	1.99698	1.80184
chr11	11880000	11890000	1.38685	1.4165
chr11	12490000	12500000	0.530422	0.458475
chr11	16850000	16860000	1.21231	1.16784
chr11	17160000	17180000	1.45561	1.16905
chr11	18930000	18940000	1.12922	1.1164
chr11	19700000	19710000	1.71206	1.80123
chr11	19990000	20010000	1.72777	1.59182
chr11	20320000	20330000	1.61374	1.44857
chr11	20640000	20650000	0.552703	0.601479
chr11	20830000	20850000	1.0439	0.89693
chr11	21200000	21220000	0.758607	0.671501
chr11	21900000	21920000	0.52302	0.460568
chr11	22100000	22120000	0.700457	0.557121
chr11	22330000	22340000	0.394549	0.468041
chr11	22520000	22540000	1.47839	1.6979
chr11	22730000	22740000	0.417609	0.35596
chr11	22870000	22890000	1.86151	1.82636
chr11	23180000	23190000	1.32403	1.49004
chr11	23380000	23390000	0.791657	0.603857
chr11	23530000	23540000	0.764669	0.708668
chr11	23880000	23890000	0.590441	0.616716
chr11	25780000	25790000	0.683575	0.552534
chr11	26280000	26290000	0.404735	0.319363
chr11	26500000	26520000	0.405748	0.32315
chr11	28250000	28260000	0.635055	0.766529
chr11	28480000	28490000	0.536492	0.622247
chr11	28700000	28710000	0.926451	0.954786
chr11	29020000	29040000	1.24896	0.912501
chr11	29130000	29150000	1.00441	0.963767
chr11	29430000	29440000	1.18923	0.793648
chr11	29600000	29610000	1.01403	1.22544
chr11	29780000	29800000	0.699424	0.692332
chr11	29990000	30010000	0.393336	0.479657
chr11	30160000	30170000	0.690299	0.691535
chr11	30480000	30490000	0.347924	0.343061
chr11	30690000	30710000	0.757586	0.58461
chr11	30850000	30870000	0.797366	1.07229
chr11	31130000	31140000	0.845014	1.1391
chr11	31270000	31290000	0.835344	0.783834
chr11	31550000	31560000	1.41643	1.44872
chr11	31840000	31850000	0.73867	0.839219
chr11	32070000	32080000	0.918707	0.902675
chr11	32240000	32250000	0.782412	0.750183
chr11	32500000	32520000	0.993307	1.03158
chr11	32640000	32660000	0.576273	0.613182
chr11	33060000	33070000	1.34509	1.15329
chr11	33420000	33440000	0.384651	0.387483
chr11	33620000	33630000	0.90268	0.961114
chr11	33830000	33840000	1.06929	1.30549
chr11	34000000	34010000	0.414856	0.409978
chr11	35250000	35270000	0.452787	0.457031
chr11	35580000	35590000	1.03352	1.1372
chr11	35840000	35850000	1.51836	1.378
chr11	38550000	38560000	0.46936	0.447843
chr11	39960000	39970000	0.587986	0.647754
chr11	40270000	40280000	0.937954	0.896302
chr11	40480000	40490000	0.475064	0.346085
chr11	40580000	40590000	1.00007	0.917022
chr11	40980000	40990000	0.341299	0.369749
chr11	43230000	43250000	0.89168	1.00948
chr11	43560000	43570000	1.21597	1.09056
chr11	43740000	43770000	0.33352	0.411042
chr11	44150000	44160000	0.417702	0.530024
chr11	44280000	44290000	0.44276	0.520401
chr11	44380000	44400000	0.510932	0.81045
chr11	44830000	44840000	0.836681	0.858847
chr11	45550000	45570000	0.597664	0.490661
chr11	45750000	45760000	1.23527	1.49004
chr11	46050000	46060000	0.438895	0.402834
chr11	48590000	48600000	1.50544	1.40727
chr11	48690000	48700000	0.446435	0.373086
chr11	49090000	49100000	0.837707	0.807766
chr11	49410000	49420000	0.764202	0.611037
chr11	49780000	49790000	0.761002	0.764111
chr11	49960000	49970000	0.705878	0.654368
chr11	50240000	50250000	1.19674	1.23585
chr11	50590000	50610000	0.47359	0.326469
chr11	50740000	50750000	0.362423	0.360289
chr11	51090000	51100000	0.757392	0.768863
chr11	51390000	51400000	1.8629	1.70919
chr11	51610000	51620000	0.825169	0.773698
chr11	51810000	51820000	0.964243	1.1394
chr11	52030000	52040000	0.571705	0.561229
chr11	52200000	52210000	1.92648	1.97918
chr11	53070000	53080000	1.33752	1.3256
chr11	53260000	53270000	1.31228	1.32353
chr11	53530000	53540000	1.15924	1.10716
chr11	53690000	53710000	0.922935	1.06839
chr11	53930000	53940000	0.903379	0.868511
chr11	54070000	54090000	1.54375	1.39964
chr11	54330000	54350000	0.477424	0.39297
chr11	54490000	54510000	0.783816	0.703165
chr11	54680000	54690000	1.47074	1.59135
chr11	54980000	54990000	0.580344	0.525228
chr11	55310000	55320000	1.44234	1.461
chr11	55930000	55950000	0.896552	0.904176
chr11	57280000	57290000	1.29134	1.29199
chr11	57600000	57610000	1.27109	1.54045
chr11	57750000	57760000	1.27925	1.46425
chr11	57970000	57980000	0.786585	0.873296
chr11	58130000	58150000	0.596671	0.559632
chr11	59020000	59030000	0.926248	0.85761
chr11	59310000	59320000	1.51023	1.38131
chr11	59430000	59440000	0.648455	0.560742
chr11	59640000	59650000	0.951878	0.899637
chr11	59890000	59900000	1.19428	1.1292
chr11	60030000	60040000	0.88776	0.872232
chr11	60250000	60270000	0.30561	0.691481
chr11	60700000	60710000	0.546956	0.380711
chr11	60910000	60920000	0.635804	0.588129
chr11	61320000	61330000	0.630606	0.667735
chr11	61560000	61570000	1.0521	0.875767
chr11	61730000	61750000	1.5822	1.42876
chr11	62100000	62110000	1.75471	1.83333
chr11	62250000	62260000	0.489555	0.459268
chr11	62400000	62410000	0.776379	0.818566
chr11	62510000	62520000	0.593396	0.685525
chr11	62710000	62720000	1.28585	1.18541
chr11	62990000	63010000	0.448636	0.352973
chr11	63230000	63260000	0.316104	0.553905
chr11	63740000	63750000	0.618027	0.652487
chr11	63910000	63920000	0.374193	0.508523
chr11	64230000	64250000	0.387816	0.482799
chr11	64540000	64550000	0.437761	0.679398
chr11	64770000	64780000	0.316361	0.421347
chr11	64990000	65000000	0.717173	0.800215
chr11	65490000	65510000	0.749368	0.882395
chr11	65640000	65650000	0.661463	0.667839
chr11	66680000	66690000	0.769252	0.750922
chr11	66920000	66930000	0.890155	0.822607
chr11	67160000	67170000	0.520856	0.563087
chr11	67610000	67620000	1.17187	1.08548
chr11	67780000	67790000	1.01168	0.96918
chr11	68010000	68020000	0.627581	0.585293
chr11	68230000	68240000	0.793226	0.817659
chr11	68830000	68850000	0.717402	0.775864
chr11	68930000	68950000	0.486937	0.606955
chr11	69210000	69220000	0.806991	0.727499
chr11	69450000	69460000	0.602004	0.533424
chr11	69730000	69740000	0.408343	0.434027
chr11	69840000	69860000	0.71764	0.921295
chr11	70030000	70040000	1.27407	1.25838
chr11	70200000	70220000	1.15494	1.15919
chr11	70330000	70340000	0.552626	0.573861
chr11	70450000	70460000	0.861722	0.89421
chr11	70590000	70600000	0.934074	0.949774
chr11	70790000	70800000	0.816923	0.894575
chr11	71850000	71860000	1.5092	1.5619
chr11	72020000	72030000	1.52821	1.70305
chr11	72250000	72260000	1.05658	1.14671
chr11	72380000	72390000	1.30977	1.21162
chr11	72950000	72970000	0.618396	0.499763
chr11	74180000	74190000	1.72474	1.9074
chr11	74360000	74380000	0.507759	0.732536
chr11	74440000	74460000	0.551407	0.551148
chr11	74720000	74740000	0.664533	0.508216
chr11	74980000	74990000	1.76752	1.76437
chr11	75130000	75140000	0.612294	0.675068
chr11	76040000	76050000	0.97402	1.17295
chr11	76230000	76240000	1.19072	1.12713
chr11	76470000	76480000	0.841456	0.831885
chr11	76580000	76600000	0.670704	0.823944
chr11	76760000	76780000	0.595242	0.559657
chr11	76900000	76910000	0.70824	0.772044
chr11	77120000	77130000	0.798471	0.704678
chr11	77290000	77300000	1.21866	1.40993
chr11	77500000	77510000	0.622729	0.67393
chr11	77630000	77640000	0.718579	0.659713
chr11	77800000	77810000	1.66141	1.47892
chr11	77990000	78000000	1.09181	1.15274
chr11	78140000	78160000	0.688714	0.757925
chr11	78350000	78370000	0.669193	0.893558
chr11	78630000	78640000	1.12059	1.1028
chr11	78790000	78800000	1.27421	1.1679
chr11	79020000	79030000	0.771038	0.898152
chr11	79230000	79240000	0.363232	0.433723
chr11	79370000	79380000	0.806391	0.767911
chr11	79510000	79520000	1.12842	1.19106
chr11	79780000	79790000	0.818322	0.64123
chr11	80020000	80030000	0.918757	0.700997
chr11	80220000	80250000	0.607805	0.504788
chr11	80480000	80500000	1.20696	1.20323
chr11	80640000	80650000	0.881241	0.863661
chr11	81160000	81170000	0.676221	0.527409
chr11	81780000	81790000	0.874761	0.784889
chr11	82010000	82020000	1.67065	1.52426
chr11	82560000	82570000	1.20553	1.14308
chr11	82710000	82720000	1.49508	1.32371
chr11	83340000	83350000	0.703125	0.720574
chr11	83570000	83590000	1.5243	1.5741
chr11	83760000	83780000	0.696575	0.872617
chr11	84320000	84330000	0.369658	0.396943
chr11	84630000	84640000	1.37145	1.16443
chr11	84960000	84980000	0.407333	0.405998
chr11	85170000	85180000	0.855591	0.91351
chr11	85310000	85330000	0.448059	0.432808
chr11	85650000	85660000	1.6976	1.92054
chr11	85830000	85850000	0.349716	0.451752
chr11	86000000	86020000	1.05214	1.07662
chr11	86330000	86350000	1.01293	0.923784
chr11	86490000	86500000	1.09951	1.08682
chr11	86680000	86690000	0.819833	0.873393
chr11	86910000	86920000	0.570071	0.505623
chr11	87220000	87230000	1.41517	1.40011
chr11	87410000	87420000	0.957317	0.972289
chr11	87600000	87610000	0.667576	0.756512
chr11	87770000	87780000	0.696619	0.559283
chr11	87860000	87870000	1.01129	0.913641
chr11	88020000	88030000	2.14212	1.93199
chr11	90030000	90040000	1.498	1.40362
chr11	90160000	90170000	0.313678	0.381996
chr11	90530000	90540000	1.18199	1.27501
chr11	91700000	91720000	0.629132	0.675924
chr11	91800000	91810000	0.330055	0.426979
chr11	92760000	92770000	0.559788	0.46252
chr11	93330000	93340000	0.44756	0.355275
chr11	93730000	93750000	1.23289	1.13831
chr11	93970000	93980000	1.57177	1.6292
chr11	94160000	94180000	0.932923	0.967049
chr11	94450000	94460000	0.421923	0.384369
chr11	94840000	94850000	0.946399	0.945596
chr11	94960000	94970000	0.851419	0.93506
chr11	95120000	95130000	1.19728	1.1709
chr11	95230000	95240000	0.521539	0.470904
chr11	95380000	95390000	1.70212	1.67937
chr11	95520000	95530000	1.2076	1.17413
chr11	95670000	95680000	0.569511	0.540957
chr11	95930000	95950000	0.874042	0.68799
chr11	96130000	96140000	1.21863	1.13915
chr11	96410000	96420000	0.455277	0.335173
chr11	96610000	96620000	0.722865	0.638743
chr11	96900000	96910000	0.385907	0.330066
chr11	97040000	97050000	0.855248	0.991862
chr11	97200000	97220000	0.590191	0.661482
chr11	97340000	97350000	0.516677	0.488879
chr11	97620000	97630000	0.603361	0.499764
chr11	97860000	97880000	0.579439	0.475836
chr11	98100000	98110000	0.793501	0.701374
chr11	98310000	98320000	0.779785	0.735859
chr11	98540000	98550000	1.46349	1.43623
chr11	98680000	98690000	0.632705	0.525567
chr11	98870000	98880000	0.439387	0.583085
chr11	99020000	99030000	0.98033	1.03689
chr11	99220000	99240000	0.428435	0.452571
chr11	99320000	99330000	0.430999	0.514106
chr11	99460000	99470000	0.310909	0.303404
chr11	99860000	99870000	0.568454	0.374567
chr11	100020000	100030000	0.904539	0.857021
chr11	100170000	100180000	2.36889	2.27193
chr11	100420000	100430000	0.499474	0.478727
chr11	100580000	100590000	1.01244	1.04274
chr11	100930000	100940000	0.816414	0.87957
chr11	101050000	101060000	0.703167	0.66169
chr11	101160000	101170000	0.41275	0.331624
chr11	101300000	101320000	1.24714	1.05386
chr11	101480000	101490000	0.842063	0.878373
chr11	101610000	101620000	0.732893	0.749926
chr11	101830000	101850000	0.614814	0.570572
chr11	102010000	102030000	0.439634	0.534697
chr11	102140000	102150000	1.48116	1.4347
chr11	102310000	102320000	1.3675	1.37513
chr11	102550000	102570000	1.05443	1.12068
chr11	102740000	102750000	1.18645	1.24175
chr11	102930000	102940000	0.731255	0.814048
chr11	103200000	103220000	0.837669	0.840784
chr11	103260000	103270000	0.431313	0.348794
chr11	103490000	103500000	0.603565	0.593446
chr11	103620000	103630000	0.401776	0.341248
chr11	103830000	103840000	0.965998	1.01136
chr11	104150000	104160000	0.6986	0.759026
chr11	104330000	104350000	0.645993	0.458333
chr11	104980000	104990000	0.797268	0.982274
chr11	105160000	105180000	0.765971	0.644019
chr11	105500000	105520000	0.38599	0.304045
chr11	105760000	105770000	1.06912	1.22128
chr11	105940000	105970000	0.322203	0.556618
chr11	106110000	106120000	0.47062	0.413652
chr11	106260000	106270000	0.652078	0.658559
chr11	106360000	106370000	1.02076	0.929295
chr11	106490000	106500000	0.960186	0.993193
chr11	106640000	106650000	1.72837	1.74287
chr11	106870000	106890000	0.99409	1.0965
chr11	107040000	107050000	0.884556	0.941423
chr11	107350000	107360000	1.40028	1.56665
chr11	107550000	107560000	0.794846	0.777824
chr11	107860000	107870000	1.27079	1.13111
chr11	108290000	108300000	1.37525	1.37384
chr11	108780000	108790000	0.539497	0.454031
chr11	109300000	109310000	1.4336	1.35392
chr11	109470000	109490000	1.07379	1.12156
chr11	109730000	109740000	1.08178	1.06273
chr11	109970000	109980000	0.759089	0.652661
chr11	110190000	110210000	0.711936	0.920146
chr11	110380000	110390000	1.50508	1.53804
chr11	110920000	110930000	1.01098	1.09391
chr11	111370000	111380000	0.519318	0.526245
chr11	112640000	112650000	1.11794	1.21126
chr11	112850000	112860000	0.616606	0.482954
chr11	113030000	113040000	1.40206	1.43171
chr11	113160000	113170000	0.771973	0.928039
chr11	113510000	113520000	1.49707	1.51143
chr11	113690000	113700000	1.02473	1.21439
chr11	114520000	114530000	1.83271	1.97992
chr11	115140000	115160000	0.683775	0.52154
chr11	115470000	115480000	0.75529	0.758385
chr11	115720000	115730000	0.379445	0.366767
chr11	115880000	115890000	1.31821	1.48626
chr11	116160000	116170000	0.711228	0.717646
chr11	116340000	116350000	0.893858	0.873447
chr11	116510000	116530000	0.854193	0.737629
chr11	116910000	116920000	1.49993	1.59088
chr11	117060000	117070000	1.09583	1.14985
chr11	117230000	117250000	1.35436	1.32022
chr11	117530000	117540000	0.591524	0.510613
chr11	117710000	117720000	1.36726	1.34061
chr11	118110000	118130000	0.844958	0.712262
chr11	118280000	118290000	1.00067	0.93963
chr11	118610000	118620000	0.647359	0.691339
chr11	118840000	118850000	0.844635	0.850777
chr11	119130000	119140000	0.723051	0.662375
chr11	119350000	119360000	1.38858	1.19259
chr11	119760000	119770000	0.751674	0.876668
chr11	119960000	119970000	0.408296	0.411822
chr11	120210000	120230000	0.757333	0.517152
chr11	120320000	120330000	0.432206	0.521198
chr11	120480000	120490000	0.655565	0.721418
chr11	120660000	120680000	0.751532	0.766851
chr11	120860000	120870000	0.347452	0.416356
chr11	121090000	121100000	0.970469	0.914066
chr11	121200000	121210000	0.358059	0.357967
chr11	121310000	121320000	0.498677	0.509456
chr11	121480000	121500000	0.586562	0.551353
chr12	3230000	3240000	1.88333	1.99194
chr12	3420000	3440000	1.16834	1.25661
chr12	3650000	3660000	0.616639	0.440305
chr12	3890000	3910000	1.05102	0.739381
chr12	4100000	4110000	0.702563	0.79512
chr12	4230000	4250000	0.834734	0.699812
chr12	4840000	4850000	0.739999	0.546871
chr12	5030000	5040000	0.895734	1.04519
chr12	7780000	7790000	0.527111	0.364985
chr12	8010000	8030000	0.658097	0.740428
chr12	8310000	8320000	1.36938	1.36358
chr12	8890000	8900000	0.669668	0.540709
chr12	9040000	9050000	3.07435	2.99367
chr12	9570000	9590000	1.20889	1.05828
chr12	10600000	10620000	1.41703	1.36738
chr12	11190000	11210000	0.675539	0.833984
chr12	11340000	11350000	0.659803	0.752207
chr12	12020000	12030000	0.525057	0.320085
chr12	12320000	12340000	0.3126	0.330674
chr12	12780000	12790000	0.335687	0.32435
chr12	12950000	12960000	1.02745	1.02041
chr12	13240000	13250000	1.22853	1.15603
chr12	13840000	13850000	0.481276	0.508204
chr12	16530000	16540000	1.46573	1.657
chr12	16820000	16830000	1.12402	1.15387
chr12	17010000	17020000	1.07787	1.45454
chr12	17550000	17560000	1.75309	1.81998
chr12	17830000	17840000	1.39157	1.44994
chr12	21360000	21380000	0.55739	0.431078
chr12	25400000	25410000	1.48755	1.18349
chr12	25660000	25670000	1.13816	0.967001
chr12	28010000	28020000	0.897198	1.10902
chr12	29540000	29560000	0.499906	0.494132
chr12	31260000	31270000	1.28137	1.2733
chr12	31420000	31440000	0.418686	0.420996
chr12	31550000	31570000	0.714018	0.521165
chr12	32630000	32640000	1.84755	1.70185
chr12	32830000	32840000	0.436671	0.551418
chr12	32940000	32950000	0.556678	0.484137
chr12	33570000	33590000	0.902872	0.897335
chr12	33700000	33710000	0.727655	0.612254
chr12	33820000	33830000	0.675073	0.646053
chr12	34120000	34140000	0.740547	0.461076
chr12	35120000	35130000	0.692756	0.576337
chr12	35340000	35360000	0.948663	0.856147
chr12	36910000	36930000	0.981658	0.810112
chr12	37420000	37440000	0.42457	0.301105
chr12	38190000	38210000	0.412927	0.362674
chr12	38830000	38840000	0.633101	0.884416
chr12	40210000	40230000	0.77389	0.736428
chr12	40380000	40400000	0.541248	0.497558
chr12	40770000	40780000	0.977975	0.924616
chr12	40930000	40940000	1.3892	1.52831
chr12	41170000	41180000	0.479408	0.63795
chr12	41400000	41420000	0.38581	0.341141
chr12	41540000	41550000	0.967378	0.879897
chr12	41830000	41850000	0.648798	0.623234
chr12	42970000	42980000	0.431211	0.570371
chr12	45290000	45300000	0.92099	0.963963
chr12	45410000	45420000	0.537326	0.639034
chr12	45670000	45680000	1.14221	0.979795
chr12	45800000	45820000	0.628272	0.493941
chr12	46300000	46310000	1.85149	1.72339
chr12	50470000	50480000	1.53	1.2604
chr12	51050000	51070000	0.567103	0.606531
chr12	51390000	51410000	1.02496	0.917263
chr12	52440000	52450000	0.940513	1.08206
chr12	52540000	52550000	0.574452	0.420249
chr12	52700000	52720000	1.05578	1.0464
chr12	52860000	52900000	0.481235	0.352245
chr12	53600000	53610000	0.489621	0.386099
chr12	53740000	53750000	0.807142	0.975211
chr12	54000000	54010000	1.52165	1.40143
chr12	55180000	55190000	0.595056	0.494543
chr12	56610000	56620000	1.78524	1.75991
chr12	56940000	56960000	1.05358	0.869513
chr12	57150000	57160000	1.16706	1.07066
chr12	57500000	57510000	0.399518	0.535338
chr12	57650000	57670000	0.618298	0.617072
chr12	58080000	58100000	0.424198	0.536135
chr12	58320000	58340000	0.898777	0.7721
chr12	58930000	58960000	0.323892	0.565923
chr12	60070000	60080000	0.975618	0.966594
chr12	60320000	60330000	2.41036	2.06448
chr12	60470000	60510000	0.347699	0.48781
chr12	65580000	65600000	0.582168	0.346366
chr12	66010000	66030000	1.38458	1.38181
chr12	66270000	66280000	0.7867	0.727141
chr12	66480000	66500000	0.563774	0.543089
chr12	70250000	70270000	1.2964	1.27525
chr12	70450000	70470000	1.29586	1.604
chr12	70680000	70690000	1.08862	0.750736
chr12	70810000	70830000	0.951465	0.957043
chr12	71010000	71020000	0.843281	0.765246
chr12	71550000	71560000	1.3434	1.20114
chr12	72040000	72050000	1.09485	1.13124
chr12	72840000	72860000	0.718652	0.848323
chr12	73180000	73200000	0.954624	1.1964
chr12	73360000	73380000	0.556943	0.451434
chr12	73540000	73550000	1.42072	1.15695
chr12	73760000	73780000	0.330215	0.385108
chr12	73890000	73920000	0.42419	0.690985
chr12	74120000	74130000	1.35531	1.36033
chr12	74420000	74430000	0.369955	0.362686
chr12	74630000	74650000	0.778207	0.970697
chr12	74800000	74810000	1.27701	1.29263
chr12	75100000	75120000	1.13435	0.971459
chr12	75420000	75430000	1.17984	1.00521
chr12	76530000	76540000	1.54539	1.44004
chr12	76740000	76750000	0.372581	0.482111
chr12	76870000	76890000	1.20106	1.07629
chr12	77350000	77360000	0.369981	0.412403
chr12	77570000	77580000	0.489065	0.510107
chr12	77700000	77710000	1.10594	1.07889
chr12	77920000	77930000	0.798062	0.739225
chr12	78070000	78080000	0.967802	0.906024
chr12	78340000	78350000	1.07355	1.15831
chr12	79290000	79310000	0.341364	0.528942
chr12	79430000	79440000	0.399659	0.509508
chr12	80260000	80270000	0.556737	0.515296
chr12	80410000	80440000	1.15047	1.3519
chr12	81250000	81260000	1.51284	1.71068
chr12	81500000	81510000	0.791146	0.830271
chr12	81740000	81750000	0.495537	0.472968
chr12	81840000	81850000	1.00399	0.92122
chr12	82050000	82060000	1.39374	1.45073
chr12	82280000	82290000	0.763284	0.700552
chr12	82690000	82700000	1.09126	1.08518
chr12	82880000	82890000	0.900923	1.00139
chr12	83570000	83580000	0.937158	1.02934
chr12	83800000	83810000	0.328774	0.339126
chr12	85280000	85300000	0.808932	0.832401
chr12	85460000	85470000	0.730722	0.704086
chr12	85630000	85640000	1.07153	1.01747
chr12	85790000	85810000	0.655729	0.814649
chr12	85950000	85960000	0.773783	0.972157
chr12	86110000	86120000	0.905508	0.809304
chr12	86430000	86450000	0.547101	0.566479
chr12	86660000	86680000	1.56062	1.43997
chr12	86830000	86840000	1.97345	1.7222
chr12	87010000	87020000	0.643444	0.700004
chr12	87170000	87180000	1.52302	1.33955
chr12	87440000	87460000	1.12961	0.978963
chr12	87960000	87970000	0.588844	0.52869
chr12	88100000	88110000	1.5616	1.5519
chr12	88270000	88290000	1.19926	1.09675
chr12	88450000	88470000	0.488182	0.560617
chr12	88780000	88800000	0.751698	0.688808
chr12	89590000	89600000	0.98801	0.970882
chr12	90220000	90230000	0.456575	0.445684
chr12	90690000	90700000	0.471215	0.575012
chr12	91970000	91980000	0.631663	0.646657
chr12	93080000	93100000	1.51725	1.42832
chr12	94040000	94050000	0.315424	0.476941
chr12	96930000	96950000	0.713586	0.801307
chr12	97540000	97550000	0.374607	0.402013
chr12	99440000	99450000	0.798639	0.717161
chr12	99870000	99880000	1.45763	1.25372
chr12	100640000	100650000	0.878746	0.801697
chr12	101110000	101130000	0.637009	0.707014
chr12	101350000	101370000	1.52231	1.77443
chr12	101590000	101600000	0.486038	0.481002
chr12	101770000	101800000	0.367579	0.376188
chr12	102140000	102150000	0.51937	0.486135
chr12	102320000	102340000	1.46549	1.05783
chr12	102590000	102620000	0.357166	0.401166
chr12	103200000	103210000	0.56468	0.522081
chr12	103620000	103630000	0.303658	0.309501
chr12	103710000	103720000	1.22483	1.11968
chr12	103980000	103990000	0.969386	0.971484
chr12	104100000	104120000	0.462871	0.617918
chr12	104340000	104350000	0.581918	0.692417
chr12	104620000	104630000	1.01751	0.935097
chr12	104750000	104760000	0.68357	0.752589
chr12	105940000	105970000	0.422509	0.484566
chr12	106180000	106190000	0.564438	0.594621
chr12	106270000	106280000	1.24304	1.10061
chr12	106840000	106850000	1.12528	0.962201
chr12	107060000	107080000	1.08856	1.26078
chr12	107330000	107340000	0.713949	0.567156
chr12	109400000	109410000	1.45072	1.37012
chr12	109560000	109570000	1.34242	1.4912
chr12	109780000	109800000	1.00807	0.753238
chr12	110020000	110030000	0.963464	0.928347
chr12	110120000	110140000	0.629005	0.93197
chr12	111630000	111650000	1.58533	1.59371
chr12	111830000	111840000	0.841286	1.10804
chr12	111930000	111940000	0.649715	0.607442
chr12	112090000	112100000	1.14822	1.15221
chr12	112290000	112300000	0.448143	0.302859
chr12	112600000	112620000	0.530335	0.602696
chr12	113220000	113230000	0.739956	0.89104
chr12	113860000	113880000	0.546856	0.427732
chr12	113950000	113960000	0.761226	0.687412
chr12	114090000	114100000	0.451127	0.375549
chr12	114220000	114230000	0.662506	0.578097
chr12	114440000	114450000	3.27521	2.71653
chr12	117470000	117480000	0.806355	0.73317
chr12	117630000	117650000	0.488917	0.523494
chr12	117860000	117870000	2.16848	1.66297
chr12	118600000	118610000	0.951497	0.977232
chr12	118820000	118830000	0.637783	0.787536
chr12	119020000	119030000	1.06212	0.986585
chr12	119680000	119700000	0.597161	0.57504
chr12	120110000	120150000	0.658553	0.848242
chr12	120690000	120720000	0.323028	0.369507
chr13	3370000	3380000	0.417067	0.350801
chr13	3630000	3650000	0.932068	1.10505
chr13	3900000	3910000	1.19802	1.33281
chr13	4000000	4010000	0.456242	0.434749
chr13	4290000	4310000	1.0929	0.729805
chr13	4640000	4660000	1.25194	1.58377
chr13	4780000	4790000	0.525385	0.46711
chr13	5870000	5880000	1.12749	1.11855
chr13	6520000	6540000	0.543221	0.675391
chr13	6690000	6700000	0.53552	0.400188
chr13	8790000	8810000	0.561241	0.455241
chr13	8970000	8980000	1.07164	1.00395
chr13	9160000	9180000	1.4308	1.30861
chr13	9490000	9500000	0.635834	0.597657
chr13	9860000	9870000	1.24254	1.15493
chr13	10640000	10650000	0.382285	0.329185
chr13	12260000	12270000	0.510827	0.379456
chr13	12490000	12500000	1.13383	1.1099
chr13	13260000	13280000	0.622425	0.445831
chr13	14290000	14300000	0.607112	0.698185
chr13	14720000	14730000	1.81925	1.88475
chr13	15860000	15870000	1.11923	1.2463
chr13	16100000	16110000	1.46117	1.3162
chr13	17500000	17520000	0.483224	0.417909
chr13	17770000	17800000	0.974148	1.10362
chr13	18090000	18110000	1.09889	1.11137
chr13	18430000	18450000	0.540258	0.48065
chr13	18780000	18800000	0.486873	0.464536
chr13	18940000	18950000	0.963875	0.881294
chr13	19770000	19780000	1.14506	1.03699
chr13	20380000	20390000	1.52868	1.66914
chr13	21240000	21250000	1.19869	1.16438
chr13	21430000	21440000	0.688451	0.737239
chr13	21630000	21640000	0.73966	0.712608
chr13	21800000	21810000	1.30186	1.1391
chr13	23360000	23370000	0.951208	1.04184
chr13	23500000	23510000	1.23967	1.61658
chr13	23640000	23650000	1.45119	1.32229
chr13	23840000	23860000	1.80649	1.88232
chr13	24100000	24110000	0.305558	0.379786
chr13	24400000	24410000	1.0349	1.00245
chr13	24580000	24590000	0.978935	1.02816
chr13	25090000	25100000	0.997369	1.02896
chr13	25630000	25650000	0.499044	0.907405
chr13	26000000	26020000	0.499981	0.333317
chr13	28030000	28040000	0.418563	0.350113
chr13	29040000	29050000	1.80409	1.98861
chr13	29700000	29710000	0.528551	0.606983
chr13	29930000	29950000	1.5908	1.39995
chr13	30180000	30190000	0.949246	1.00149
chr13	30360000	30370000	1.22579	1.35184
chr13	30940000	30950000	0.507795	0.538518
chr13	31080000	31090000	0.361449	0.348214
chr13	31290000	31310000	0.636955	0.709252
chr13	31730000	31750000	0.831302	0.771122
chr13	31880000	31890000	1.2105	1.02129
chr13	32570000	32590000	0.342455	0.354987
chr13	32920000	32950000	0.61851	0.458345
chr13	33180000	33190000	0.841482	0.933633
chr13	34010000	34030000	0.811237	0.875082
chr13	34260000	34270000	1.97163	1.76316
chr13	34720000	34730000	1.37609	1.29928
chr13	34970000	34980000	1.11854	1.19839
chr13	35830000	35850000	0.511125	0.544298
chr13	36080000	36090000	0.809333	1.11294
chr13	36350000	36360000	0.566472	0.491614
chr13	38730000	38750000	1.54634	1.53476
chr13	39090000	39100000	0.478122	0.493086
chr13	39530000	39550000	0.617421	0.334515
chr13	40920000	40930000	0.816541	1.03258
chr13	41110000	41120000	1.009	0.866336
chr13	41350000	41360000	1.76775	1.63492
chr13	41720000	41730000	0.60079	0.70561
chr13	42140000	42150000	0.907773	0.985135
chr13	42390000	42400000	0.760341	0.790243
chr13	42690000	42700000	1.44193	1.5795
chr13	42920000	42930000	0.818568	0.670534
chr13	43260000	43270000	1.58296	1.48379
chr13	43480000	43490000	0.367557	0.381402
chr13	43650000	43660000	1.07198	0.966346
chr13	43860000	43880000	0.391173	0.456503
chr13	44830000	44840000	0.814329	0.780736
chr13	45090000	45110000	1.54743	1.69913
chr13	45610000	45620000	0.743844	0.631226
chr13	46060000	46070000	1.02173	1.08137
chr13	46250000	46270000	0.461944	0.670416
chr13	46750000	46770000	1.30879	1.36614
chr13	46900000	46910000	0.728659	0.714089
chr13	47170000	47200000	0.828606	0.990053
chr13	47400000	47420000	0.66037	0.716632
chr13	48580000	48590000	1.89955	1.96962
chr13	48730000	48750000	1.22865	0.92299
chr13	48930000	48950000	1.02063	0.880328
chr13	49090000	49110000	0.930455	0.807063
chr13	49290000	49300000	1.14331	1.1556
chr13	49520000	49530000	0.849235	0.760207
chr13	49750000	49760000	1.24459	1.33262
chr13	50040000	50070000	0.334458	0.456482
chr13	50280000	50300000	0.994596	0.846287
chr13	51520000	51530000	0.626901	0.583089
chr13	51730000	51740000	1.74702	1.77044
chr13	51920000	51930000	1.63326	1.56012
chr13	52070000	52080000	0.368241	0.553019
chr13	52340000	52350000	1.581	1.45075
chr13	52730000	52740000	1.48285	1.38912
chr13	53080000	53090000	0.677388	0.638162
chr13	53200000	53210000	1.10277	1.12115
chr13	53870000	53880000	0.864726	1.1104
chr13	54150000	54160000	0.583366	0.763521
chr13	54790000	54800000	1.20987	1.03601
chr13	55150000	55170000	0.603576	0.662463
chr13	55420000	55430000	1.04976	1.28169
chr13	55840000	55850000	0.874823	0.96109
chr13	56250000	56260000	0.615687	0.609668
chr13	56530000	56550000	1.54435	1.51918
chr13	56900000	56910000	0.731387	0.680519
chr13	58080000	58090000	0.642582	0.509644
chr13	58230000	58250000	1.15542	1.04101
chr13	58370000	58380000	0.958819	0.829787
chr13	58490000	58500000	0.451938	0.511338
chr13	58730000	58740000	0.77595	0.894278
chr13	59580000	59600000	0.565791	0.524815
chr13	59930000	59940000	1.13443	1.22712
chr13	60560000	60570000	1.31779	1.20661
chr13	60690000	60710000	0.335605	0.334262
chr13	60850000	60860000	1.17803	0.961958
chr13	61070000	61080000	0.953406	1.18428
chr13	61370000	61380000	0.313482	0.344485
chr13	62990000	63000000	1.07572	0.926557
chr13	63150000	63160000	0.565742	0.423428
chr13	63440000	63450000	0.509306	0.656291
chr13	63920000	63930000	0.683665	0.750266
chr13	64200000	64220000	0.659815	0.77252
chr13	64400000	64420000	0.632602	0.625942
chr13	64550000	64560000	1.88915	1.94655
chr13	69620000	69630000	1.24797	1.33904
chr13	69800000	69810000	1.53351	1.37053
chr13	70730000	70750000	1.09945	1.09045
chr13	70980000	70990000	0.708993	0.657258
chr13	71150000	71160000	1.06521	1.13502
chr13	73220000	73230000	0.355544	0.403154
chr13	73470000	73480000	0.527652	0.410871
chr13	73760000	73780000	0.531357	0.365771
chr13	73840000	73850000	0.55948	0.556961
chr13	74080000	74100000	0.876538	0.8687
chr13	74450000	74470000	1.51222	1.55712
chr13	74750000	74760000	0.751652	0.580601
chr13	74990000	75000000	1.04412	1.06984
chr13	75350000	75360000	1.23629	0.943298
chr13	76850000	76880000	0.39569	0.739298
chr13	77180000	77200000	0.397573	0.346062
chr13	77350000	77360000	0.423687	0.393494
chr13	78330000	78340000	0.898567	0.895574
chr13	79130000	79150000	0.445276	0.411766
chr13	80760000	80780000	0.486331	0.323594
chr13	81300000	81320000	0.634676	0.555778
chr13	81560000	81570000	0.710009	0.807205
chr13	81780000	81790000	0.623006	0.593826
chr13	81930000	81940000	1.23903	1.28574
chr13	83820000	83830000	0.701521	0.917352
chr13	84330000	84340000	0.513064	0.560953
chr13	84490000	84510000	0.332546	0.460057
chr13	85320000	85340000	1.1745	1.49952
chr13	89050000	89060000	0.314632	0.314719
chr13	89670000	89680000	0.751625	0.835293
chr13	89790000	89800000	0.486705	0.581963
chr13	90220000	90230000	0.685187	0.666388
chr13	90500000	90520000	0.353339	0.444464
chr13	91050000	91060000	1.65798	1.73495
chr13	91610000	91620000	0.464296	0.410738
chr13	93100000	93120000	0.821748	0.883266
chr13	93290000	93300000	0.847914	0.87786
chr13	93510000	93530000	1.28977	1.12353
chr13	94060000	94070000	0.6166	0.593506
chr13	94250000	94270000	0.627238	0.554427
chr13	94530000	94540000	1.27907	1.43034
chr13	94830000	94850000	0.434714	0.354975
chr13	94980000	95000000	0.394219	0.576556
chr13	95160000	95170000	0.572092	0.52857
chr13	95310000	95320000	1.04786	1.18344
chr13	95540000	95550000	0.381178	0.368777
chr13	95730000	95750000	0.584556	0.647129
chr13	96140000	96150000	0.795858	0.926405
chr13	96310000	96320000	0.994305	0.79206
chr13	96720000	96750000	0.578796	0.361818
chr13	97150000	97170000	1.7147	1.49825
chr13	97410000	97430000	0.856447	1.02934
chr13	97620000	97630000	0.614101	0.725885
chr13	97970000	97980000	1.09316	0.892119
chr13	98710000	98720000	0.580808	0.559455
chr13	99040000	99060000	0.789532	0.805043
chr13	99490000	99510000	0.467129	0.377446
chr13	99580000	99610000	0.445509	0.436737
chr13	100110000	100120000	1.54088	1.72194
chr13	100620000	100630000	0.45961	0.340212
chr13	100750000	100780000	0.547699	0.572991
chr13	101430000	101440000	0.596965	0.557316
chr13	101620000	101630000	1.22184	1.05313
chr13	102470000	102490000	1.15071	1.06962
chr13	103710000	103720000	0.571913	0.659496
chr13	103910000	103920000	0.552825	0.451093
chr13	104890000	104900000	0.5267	0.725719
chr13	105030000	105050000	0.705201	0.652365
chr13	105580000	105600000	1.32327	1.25858
chr13	105730000	105740000	0.670294	0.666069
chr13	106030000	106040000	1.01173	1.04592
chr13	106180000	106200000	1.19766	1.32699
chr13	107700000	107720000	0.545599	0.389
chr13	107900000	107910000	0.733284	0.75769
chr13	108240000	108250000	0.634647	0.63981
chr13	108670000	108680000	1.17616	1.05509
chr13	108930000	108950000	1.16362	1.0673
chr13	110000000	110010000	1.64124	1.73944
chr13	110140000	110150000	0.801585	0.626559
chr13	110390000	110410000	0.348197	0.339245
chr13	110550000	110560000	1.78484	1.66096
chr13	110830000	110860000	0.428559	0.479545
chr13	111160000	111170000	2.90975	3.69239
chr13	111760000	111770000	1.07619	1.13473
chr13	112020000	112030000	0.909764	0.898668
chr13	112220000	112240000	1.29476	1.18079
chr13	112550000	112570000	0.696111	0.833665
chr13	113060000	113070000	1.50862	1.67239
chr13	113310000	113320000	0.766523	0.494604
chr13	113450000	113460000	0.936252	1.09299
chr13	113660000	113670000	0.437328	0.51199
chr13	114410000	114420000	1.15495	1.14825
chr13	114650000	114670000	0.544573	0.70495
chr13	114830000	114850000	0.548583	0.347748
chr13	115250000	115270000	0.632992	0.791902
chr13	115590000	115600000	1.80675	1.83607
chr13	115780000	115790000	0.956677	0.876515
chr13	116020000	116030000	1.1035	1.12795
chr13	116450000	116470000	0.435349	0.460945
chr13	116710000	116730000	0.437926	0.500151
chr13	117610000	117630000	0.625951	0.52551
chr13	118110000	118130000	1.19902	1.36745
chr13	118330000	118350000	0.360885	0.383666
chr13	119160000	119170000	1.18633	1.39397
chr14	8780000	8790000	0.595477	0.638917
chr14	8910000	8920000	0.537277	0.530338
chr14	9030000	9040000	1.02278	1.25625
chr14	9180000	9190000	0.679805	0.851446
chr14	9290000	9310000	0.383602	0.300134
chr14	10190000	10210000	0.536541	0.403425
chr14	12130000	12150000	0.337939	0.405197
chr14	12380000	12390000	0.706695	0.692254
chr14	12990000	13000000	0.496645	0.724473
chr14	13390000	13410000	0.420562	0.570506
chr14	14770000	14780000	1.27414	1.11269
chr14	14950000	14960000	1.56375	1.57372
chr14	15140000	15180000	0.519316	0.502541
chr14	15300000	15310000	0.447121	0.399415
chr14	15550000	15560000	0.384779	0.34422
chr14	15680000	15700000	0.783224	0.740465
chr14	17060000	17070000	0.918971	0.85157
chr14	17250000	17260000	1.37529	1.09649
chr14	17400000	17420000	0.385993	0.574648
chr14	18220000	18230000	0.829899	0.801492
chr14	18470000	18490000	0.901446	1.08386
chr14	19160000	19170000	0.453136	0.443857
chr14	19310000	19320000	0.380098	0.305829
chr14	20650000	20660000	0.756611	0.792089
chr14	20890000	20900000	1.97552	1.97126
chr14	21120000	21140000	0.997224	0.952426
chr14	21340000	21360000	0.504302	0.457321
chr14	21510000	21520000	1.14677	1.22527
chr14	21710000	21730000	0.510865	0.320278
chr14	21950000	21960000	1.04721	0.972134
chr14	22670000	22680000	0.933689	0.933321
chr14	23850000	23870000	0.65333	0.417249
chr14	25110000	25120000	1.15819	1.22969
chr14	25310000	25320000	0.943872	1.03822
chr14	26280000	26290000	0.460875	0.361606
chr14	26450000	26470000	0.412328	0.407122
chr14	27480000	27490000	1.99949	2.05081
chr14	27770000	27780000	0.332893	0.452977
chr14	27920000	27930000	0.527145	0.595511
chr14	28250000	28260000	0.486955	0.63825
chr14	28580000	28600000	0.852318	0.664988
chr14	29920000	29930000	0.582596	0.60479
chr14	30770000	30780000	0.847749	0.753645
chr14	31290000	31300000	1.07421	1.07318
chr14	31510000	31530000	1.02689	0.976511
chr14	31660000	31670000	0.515879	0.490553
chr14	31800000	31810000	0.853929	0.793649
chr14	32010000	32020000	0.307136	0.420994
chr14	32150000	32160000	0.569177	0.629878
chr14	32300000	32310000	1.56423	1.49889
chr14	32450000	32470000	1.24897	1.07595
chr14	32600000	32610000	1.44654	1.41821
chr14	32750000	32760000	0.866042	0.957645
chr14	32900000	32910000	1.22068	1.28945
chr14	33010000	33020000	0.484235	0.588348
chr14	33310000	33320000	1.40299	1.31818
chr14	34010000	34020000	1.22574	1.17599
chr14	34240000	34260000	0.626886	0.650765
chr14	34860000	34870000	0.435035	0.430221
chr14	35050000	35060000	0.75163	0.834106
chr14	35220000	35230000	0.891011	0.853976
chr14	35400000	35410000	0.943032	0.877313
chr14	35600000	35610000	2.37604	2.36603
chr14	37420000	37430000	0.332104	0.503115
chr14	37670000	37690000	0.750874	0.882244
chr14	37950000	37960000	0.772803	0.748528
chr14	41700000	41710000	0.721051	0.965496
chr14	41860000	41880000	1.21868	1.11874
chr14	45920000	45940000	0.443961	0.420829
chr14	46180000	46210000	0.773283	0.406675
chr14	46400000	46420000	0.587936	0.50988
chr14	46600000	46610000	0.870648	0.778558
chr14	47180000	47190000	0.561968	0.411455
chr14	47380000	47400000	0.727722	0.727743
chr14	47710000	47730000	1.04804	0.780028
chr14	47890000	47900000	1.2408	1.27255
chr14	48030000	48040000	0.669637	0.621759
chr14	48180000	48190000	1.12834	1.1889
chr14	48350000	48360000	0.927267	0.810035
chr14	48980000	48990000	1.15185	1.13244
chr14	49130000	49140000	0.617724	0.611917
chr14	49610000	49620000	0.580697	0.64937
chr14	49830000	49840000	0.510482	0.620776
chr14	51560000	51570000	0.312412	0.35619
chr14	51720000	51730000	0.490228	0.597899
chr14	52650000	52660000	0.822014	0.742621
chr14	55470000	55490000	0.538905	0.503898
chr14	55630000	55640000	0.559346	0.476025
chr14	55720000	55730000	0.765202	0.866278
chr14	56170000	56180000	0.443125	0.358397
chr14	56390000	56400000	1.08228	1.03721
chr14	56550000	56570000	0.697929	0.652586
chr14	57170000	57180000	0.545468	0.475887
chr14	57420000	57430000	0.514814	0.622779
chr14	57510000	57530000	0.607786	0.44897
chr14	57700000	57710000	0.672948	0.608854
chr14	57980000	57990000	0.403967	0.535972
chr14	58270000	58280000	0.824993	0.865193
chr14	58550000	58560000	0.404435	0.307455
chr14	59740000	59750000	0.625894	0.768179
chr14	60010000	60030000	0.415579	0.549758
chr14	60210000	60220000	1.77971	1.66779
chr14	60850000	60860000	0.681796	0.665409
chr14	61120000	61130000	1.03793	0.996881
chr14	61410000	61420000	1.17582	1.02541
chr14	61750000	61770000	0.370024	0.504477
chr14	61940000	61950000	1.16104	1.07345
chr14	62170000	62180000	0.795044	0.774543
chr14	62300000	62310000	0.579943	0.50582
chr14	62660000	62690000	0.549171	0.438027
chr14	63080000	63090000	0.724253	0.788811
chr14	63300000	63310000	0.658465	0.722882
chr14	63460000	63470000	0.328195	0.360135
chr14	63600000	63610000	0.434817	0.424266
chr14	63820000	63840000	0.993397	0.996988
chr14	63980000	63990000	0.70452	0.58073
chr14	64160000	64170000	0.871006	0.774311
chr14	64470000	64480000	1.53053	1.59767
chr14	64710000	64720000	0.962832	0.969218
chr14	65070000	65080000	0.567236	0.479357
chr14	65220000	65230000	1.13359	1.15588
chr14	65450000	65460000	0.456177	0.558254
chr14	65610000	65620000	0.837795	1.00375
chr14	65780000	65790000	0.970275	0.980127
chr14	65920000	65930000	0.595626	0.578333
chr14	66020000	66030000	0.623985	0.556641
chr14	66200000	66210000	0.929009	0.762669
chr14	66430000	66440000	1.23499	1.32303
chr14	66600000	66610000	1.40987	1.35413
chr14	66780000	66790000	1.1752	1.26797
chr14	66930000	66950000	1.23275	1.01732
chr14	67400000	67420000	1.2329	1.02289
chr14	67600000	67610000	0.693797	0.764027
chr14	67820000	67830000	1.26543	1.2988
chr14	68300000	68310000	0.858378	0.730516
chr14	68570000	68580000	1.34696	1.23665
chr14	68790000	68820000	0.523315	0.410709
chr14	69320000	69330000	0.948346	0.772884
chr14	69740000	69750000	0.482859	0.523835
chr14	69960000	69970000	1.29506	1.44486
chr14	70230000	70240000	1.45144	1.2798
chr14	70540000	70560000	0.507343	0.618383
chr14	70820000	70840000	0.689381	0.677043
chr14	71060000	71070000	0.468986	0.491689
chr14	71170000	71180000	1.5243	1.59597
chr14	71860000	71870000	0.4461	0.473572
chr14	72080000	72100000	0.469448	0.414316
chr14	72250000	72260000	0.340107	0.531121
chr14	72710000	72730000	0.406217	0.488171
chr14	73110000	73120000	0.349744	0.347209
chr14	73720000	73730000	0.872167	0.674039
chr14	73920000	73930000	1.2949	1.21879
chr14	75130000	75140000	1.51615	1.28588
chr14	75430000	75440000	1.39598	1.21029
chr14	75780000	75790000	0.371522	0.454239
chr14	76140000	76150000	0.549015	0.535464
chr14	76260000	76270000	1.73758	1.70723
chr14	76530000	76550000	1.09546	1.17664
chr14	76880000	76890000	1.79717	1.71781
chr14	77270000	77280000	0.304682	0.330529
chr14	77420000	77440000	1.86883	1.86214
chr14	78330000	78350000	0.306796	0.492342
chr14	78670000	78700000	0.538372	0.730089
chr14	78910000	78920000	0.414375	0.381605
chr14	79230000	79250000	0.716182	0.706365
chr14	79500000	79530000	0.649529	0.600684
chr14	79730000	79750000	0.984479	1.06322
chr14	80000000	80010000	1.02317	0.968605
chr14	80280000	80300000	0.553145	0.582837
chr14	80630000	80650000	1.21959	1.1969
chr14	81240000	81250000	0.432358	0.650983
chr14	86690000	86710000	0.532519	0.39848
chr14	89390000	89400000	0.470506	0.410018
chr14	94300000	94310000	1.12971	1.3244
chr14	94920000	94950000	0.355768	0.437121
chr14	96330000	96340000	0.512182	0.503061
chr14	97330000	97340000	1.16162	1.17652
chr14	97720000	97730000	0.464972	0.627378
chr14	98580000	98590000	0.63327	0.704836
chr14	99440000	99450000	1.25011	1.17789
chr14	99690000	99700000	0.560762	0.626442
chr14	100310000	100320000	1.18882	1.44277
chr14	101840000	101850000	0.908615	0.953659
chr14	102140000	102150000	0.797205	0.801475
chr14	102340000	102350000	1.24527	1.46308
chr14	103470000	103480000	0.783007	0.706737
chr14	103710000	103730000	0.561298	0.728452
chr14	103940000	103950000	0.956006	0.900914
chr14	104110000	104120000	0.761978	0.73832
chr14	104440000	104460000	0.415016	0.331308
chr14	105500000	105510000	0.576499	0.480512
chr14	105720000	105730000	0.944796	0.849603
chr14	106310000	106320000	0.978264	1.07484
chr14	110230000	110240000	0.43057	0.405061
chr14	111540000	111550000	0.489151	0.495873
chr14	113310000	113330000	0.471043	0.57609
chr14	115190000	115200000	0.346019	0.497392
chr14	115440000	115450000	0.344883	0.398287
chr14	115850000	115870000	0.338209	0.344546
chr14	116940000	116950000	0.360762	0.329128
chr14	117310000	117330000	0.358394	0.614905
chr14	118360000	118370000	0.428029	0.397291
chr14	118570000	118580000	0.818428	0.654851
chr14	118890000	118900000	0.732896	0.697823
chr14	119190000	119200000	0.909609	0.983969
chr14	119430000	119450000	0.641684	0.69764
chr14	120450000	120460000	0.68064	0.521615
chr14	120660000	120670000	0.831146	0.81235
chr14	120820000	120830000	0.673992	0.553431
chr14	121210000	121220000	1.08009	1.20725
chr14	121360000	121370000	0.369068	0.364106
chr14	121650000	121660000	1.15038	0.997816
chr14	121850000	121870000	0.687537	0.91566
chr14	121990000	122000000	0.737935	0.71441
chr14	122590000	122600000	0.869813	0.894922
chr14	122880000	122890000	0.486372	0.571916
chr14	123290000	123300000	1.17278	1.00803
chr15	3290000	3300000	0.401217	0.362253
chr15	3540000	3560000	0.786688	0.655618
chr15	3890000	3900000	0.971854	0.779357
chr15	5050000	5060000	1.17281	0.847216
chr15	5170000	5190000	0.717494	0.591725
chr15	5850000	5870000	0.389898	0.391895
chr15	6030000	6040000	0.408418	0.446507
chr15	6170000	6180000	1.16523	1.19002
chr15	6390000	6400000	0.615428	0.566898
chr15	6560000	6580000	0.379791	0.446151
chr15	6840000	6850000	0.816054	0.717416
chr15	7040000	7050000	0.393551	0.425334
chr15	7200000	7210000	0.56861	0.568883
chr15	7400000	7410000	0.915336	0.858142
chr15	8380000	8400000	1.24923	1.31894
chr15	8570000	8580000	0.62474	0.504473
chr15	9360000	9380000	0.704732	0.80813
chr15	9550000	9560000	0.72711	0.849853
chr15	10390000	10400000	0.674329	0.715315
chr15	10650000	10660000	0.597678	0.51577
chr15	10810000	10820000	0.751686	0.718792
chr15	10960000	10970000	0.622857	0.582046
chr15	11320000	11330000	1.26877	1.19969
chr15	11510000	11520000	0.843085	0.735371
chr15	11670000	11680000	0.681933	0.73909
chr15	11890000	11900000	0.892905	0.883054
chr15	12040000	12060000	1.03624	1.02456
chr15	12280000	12290000	1.06231	1.02411
chr15	12500000	12520000	0.491095	0.314998
chr15	12730000	12740000	1.47316	1.61296
chr15	12990000	13000000	0.602384	0.562059
chr15	13790000	13810000	0.405931	0.327116
chr15	14000000	14010000	0.509701	0.665018
chr15	15160000	15170000	0.802151	0.662132
chr15	17600000	17620000	0.37353	0.41425
chr15	18780000	18800000	0.373182	0.410491
chr15	20350000	20360000	0.557523	0.449782
chr15	22700000	22720000	0.393994	0.317948
chr15	24490000	24500000	0.645644	0.619912
chr15	25350000	25360000	1.72143	1.69397
chr15	25550000	25560000	0.323889	0.44342
chr15	25710000	25720000	0.452002	0.432001
chr15	25920000	25930000	1.27479	1.27333
chr15	26250000	26260000	0.401429	0.349134
chr15	27220000	27240000	1.22854	1.31359
chr15	27400000	27410000	0.423634	0.558711
chr15	27540000	27560000	1.1899	1.25479
chr15	27820000	27830000	1.03042	0.990141
chr15	27960000	27970000	0.6371	0.563324
chr15	28120000	28130000	1.3368	1.30487
chr15	31200000	31210000	0.787453	0.857644
chr15	31380000	31390000	1.23335	1.32904
chr15	31540000	31550000	1.65812	1.82515
chr15	32820000	32830000	0.535352	0.702479
chr15	33940000	33950000	0.800965	1.05003
chr15	34180000	34210000	0.44366	0.603917
chr15	34430000	34460000	1.02622	0.846802
chr15	35080000	35090000	0.687413	0.680182
chr15	35550000	35570000	0.441731	0.490949
chr15	35850000	35870000	0.635051	0.632513
chr15	36090000	36100000	1.6268	1.76551
chr15	36410000	36420000	0.614607	0.558698
chr15	36660000	36700000	0.894834	0.761866
chr15	36950000	36960000	0.439578	0.380453
chr15	37030000	37040000	0.806684	0.820474
chr15	37270000	37290000	0.596138	0.740703
chr15	37850000	37860000	1.60092	1.55109
chr15	38200000	38210000	1.26517	1.31967
chr15	38410000	38430000	1.33759	1.5142
chr15	38920000	38940000	0.350507	0.401557
chr15	39180000	39200000	1.16353	1.23724
chr15	39460000	39480000	0.314574	0.307905
chr15	39680000	39690000	0.824318	0.68759
chr15	39970000	39990000	1.20605	1.18951
chr15	40940000	40950000	0.492973	0.503585
chr15	41140000	41160000	0.645167	0.652001
chr15	41280000	41290000	0.330559	0.330434
chr15	41490000	41510000	0.354616	0.458698
chr15	41790000	41800000	0.484387	0.386152
chr15	42510000	42530000	0.836946	0.632075
chr15	42760000	42780000	0.817847	0.874422
chr15	43110000	43130000	0.335389	0.600108
chr15	43370000	43390000	0.488201	0.544211
chr15	43580000	43600000	0.341585	0.31941
chr15	43800000	43810000	0.414196	0.457954
chr15	44650000	44670000	0.760157	0.820976
chr15	44990000	45000000	0.345478	0.35627
chr15	48440000	48470000	0.362845	0.3321
chr15	51500000	51510000	0.896491	0.910379
chr15	51730000	51740000	0.709126	0.811852
chr15	52000000	52010000	0.30218	0.325308
chr15	52300000	52310000	0.714635	0.691219
chr15	52930000	52960000	0.446055	0.57694
chr15	53170000	53180000	0.983651	0.836991
chr15	53520000	53530000	0.845779	0.870413
chr15	53880000	53890000	0.446105	0.355617
chr15	54080000	54090000	0.373964	0.335821
chr15	54250000	54260000	0.81496	0.849029
chr15	54430000	54440000	0.563078	0.455723
chr15	54600000	54610000	1.25266	1.16293
chr15	54900000	54910000	1.11656	0.988465
chr15	55120000	55130000	1.38608	1.59399
chr15	55410000	55430000	0.580496	0.528731
chr15	55880000	55890000	1.23244	1.2188
chr15	56160000	56180000	0.487567	0.546515
chr15	56510000	56520000	0.44253	0.503578
chr15	56710000	56720000	0.66112	0.70602
chr15	57350000	57360000	0.41329	0.55523
chr15	57680000	57700000	0.32068	0.466742
chr15	57960000	57970000	0.364884	0.376208
chr15	58250000	58260000	1.13528	1.18086
chr15	58420000	58430000	0.952275	0.916153
chr15	58730000	58740000	1.19196	1.0912
chr15	58920000	58930000	0.405912	0.375107
chr15	59200000	59210000	0.98563	1.08577
chr15	59470000	59480000	1.04604	1.12806
chr15	59680000	59700000	1.29184	1.25965
chr15	59920000	59930000	0.429396	0.484314
chr15	60910000	60930000	1.05802	0.930213
chr15	61250000	61260000	0.408018	0.431928
chr15	61800000	61810000	1.54362	1.5
chr15	62160000	62170000	0.524935	0.477287
chr15	62630000	62640000	0.40162	0.452524
chr15	63160000	63170000	0.849524	0.941831
chr15	63440000	63460000	0.374949	0.328033
chr15	63710000	63730000	0.726747	0.879026
chr15	63960000	63970000	1.0033	0.925995
chr15	64170000	64200000	0.353425	0.342256
chr15	64480000	64500000	0.995666	0.821503
chr15	64750000	64760000	0.608064	0.484041
chr15	65700000	65710000	0.543146	0.518275
chr15	66100000	66120000	0.752002	0.549454
chr15	66320000	66340000	0.406701	0.759869
chr15	66470000	66480000	0.920529	0.89916
chr15	66740000	66750000	1.13146	1.07024
chr15	66950000	66990000	0.830565	0.689779
chr15	67260000	67280000	0.591573	0.674377
chr15	68070000	68080000	1.48189	1.14667
chr15	68250000	68260000	1.10297	0.89824
chr15	68740000	68750000	1.01415	1.15276
chr15	69410000	69420000	0.472399	0.476051
chr15	70750000	70770000	0.428487	0.586765
chr15	71720000	71730000	0.643301	0.585554
chr15	71890000	71910000	0.452638	0.379182
chr15	72870000	72890000	1.34971	1.53309
chr15	73050000	73060000	0.744773	0.752846
chr15	73390000	73400000	1.02936	0.924748
chr15	73630000	73650000	0.591729	0.650344
chr15	74110000	74120000	0.326862	0.395654
chr15	74380000	74390000	0.756223	0.694986
chr15	74550000	74560000	1.31315	1.45481
chr15	74740000	74750000	0.651783	0.66432
chr15	74940000	74960000	0.478963	0.435253
chr15	75520000	75540000	1.15577	1.18801
chr15	75740000	75750000	0.910997	0.957214
chr15	76030000	76040000	1.22935	1.28886
chr15	76190000	76200000	1.1429	1.20026
chr15	76350000	76360000	0.533101	0.512145
chr15	76540000	76550000	0.987328	0.977828
chr15	76760000	76780000	0.682268	0.764124
chr15	77040000	77060000	0.627483	0.65172
chr15	77250000	77270000	0.843115	1.02076
chr15	77560000	77570000	1.45356	1.33071
chr15	77770000	77790000	1.67726	1.55552
chr15	78010000	78020000	0.351614	0.43393
chr15	78260000	78270000	0.65973	0.622944
chr15	78400000	78410000	1.15453	1.12063
chr15	78620000	78630000	0.768976	0.711426
chr15	78710000	78720000	0.435014	0.400714
chr15	79040000	79050000	0.449862	0.478217
chr15	79310000	79320000	0.358835	0.460108
chr15	79490000	79510000	0.625265	0.609491
chr15	80080000	80090000	1.47606	1.31009
chr15	80530000	80550000	1.11056	1.15035
chr15	80780000	80800000	0.614112	0.560289
chr15	81030000	81040000	0.779872	0.624261
chr15	81170000	81190000	0.349527	0.481551
chr15	81270000	81290000	0.611805	0.720916
chr15	81510000	81520000	0.397954	0.384117
chr15	81760000	81770000	0.596073	0.60731
chr15	81860000	81880000	0.758261	0.885117
chr15	82090000	82100000	0.973959	0.885566
chr15	82620000	82630000	1.29395	1.45336
chr15	82920000	82930000	0.828121	0.906592
chr15	83170000	83190000	0.788563	0.873419
chr15	83410000	83420000	0.524673	0.508824
chr15	84050000	84060000	0.391106	0.327026
chr15	84560000	84580000	0.462084	0.610052
chr15	84750000	84760000	0.574501	0.568957
chr15	84920000	84930000	0.558281	0.56754
chr15	85100000	85120000	0.792393	0.832915
chr15	85280000	85290000	0.468816	0.551476
chr15	85430000	85440000	1.14292	1.15044
chr15	85530000	85550000	0.88007	1.08953
chr15	85710000	85720000	1.94039	1.93848
chr15	85870000	85880000	0.985642	1.01785
chr15	86050000	86060000	1.17597	1.21647
chr15	87430000	87440000	0.817284	0.767517
chr15	88510000	88520000	1.03993	0.860293
chr15	88760000	88770000	0.634239	0.706263
chr15	88920000	88930000	1.14617	1.09239
chr15	89050000	89070000	0.52019	0.510005
chr15	89420000	89430000	1.18322	1.24662
chr15	90060000	90070000	1.90066	1.92821
chr15	90490000	90510000	0.929795	0.658461
chr15	90860000	90880000	0.339904	0.361754
chr15	93060000	93070000	1.2065	1.14406
chr15	94040000	94060000	0.324445	0.355569
chr15	94360000	94370000	1.37317	1.39043
chr15	94520000	94540000	0.924349	0.886367
chr15	95570000	95580000	1.45526	1.51097
chr15	95770000	95790000	0.430823	0.550991
chr15	96110000	96120000	1.10489	1.02948
chr15	96290000	96300000	1.68765	1.42601
chr15	96510000	96530000	0.623341	0.695892
chr15	97000000	97010000	0.426604	0.387719
chr15	97490000	97510000	1.78842	1.67108
chr15	97670000	97680000	0.313601	0.355382
chr15	97850000	97870000	0.483584	0.351052
chr15	98000000	98020000	1.15845	1.24907
chr15	98330000	98340000	1.71615	1.5111
chr15	98650000	98660000	0.747121	0.79865
chr15	98840000	98850000	0.758485	0.672029
chr15	99100000	99110000	0.480298	0.477415
chr15	99240000	99250000	0.536326	0.556363
chr15	99540000	99550000	0.873957	0.950564
chr15	99810000	99820000	0.691689	0.803614
chr15	100050000	100060000	0.541546	0.689224
chr15	100300000	100310000	0.756641	0.795167
chr15	101140000	101160000	1.10519	1.21584
chr15	101340000	101350000	0.818346	0.807716
chr15	101800000	101820000	1.73344	1.64915
chr15	101910000	101920000	0.898635	0.766102
chr15	102340000	102350000	0.771097	0.531357
chr15	102510000	102520000	0.680082	0.7055
chr15	102570000	102580000	0.495384	0.305942
chr15	102790000	102800000	0.878155	0.927713
chr15	103010000	103020000	1.55257	1.58932
chr15	103160000	103170000	0.693401	0.683416
chr16	3880000	3890000	0.519155	0.511041
chr16	4050000	4070000	0.414966	0.470664
chr16	4290000	4300000	1.06253	0.917185
chr16	4550000	4560000	0.40164	0.470565
chr16	4870000	4880000	0.589023	0.78086
chr16	5250000	5260000	0.96453	1.16321
chr16	6490000	6500000	0.520355	0.517756
chr16	7040000	7060000	0.446859	0.469268
chr16	8370000	8380000	0.554346	0.606744
chr16	8640000	8660000	1.12488	1.39359
chr16	8870000	8890000	0.978541	0.905249
chr16	10240000	10250000	1.11622	1.02622
chr16	10400000	10410000	0.8827	0.788413
chr16	10540000	10550000	1.87962	1.98071
chr16	10860000	10870000	1.04311	0.949119
chr16	11430000	11440000	1.26755	1.42892
chr16	11900000	11920000	0.301035	0.31527
chr16	12220000	12230000	0.664455	0.48272
chr16	13110000	13120000	1.82537	1.37579
chr16	13430000	13440000	0.866207	0.787605
chr16	13880000	13890000	0.71368	0.877383
chr16	14150000	14180000	0.588838	0.809056
chr16	14490000	14510000	0.587095	0.751843
chr16	14690000	14700000	1.69341	1.57578
chr16	15820000	15840000	0.303753	0.44016
chr16	16140000	16160000	0.588692	0.811511
chr16	16320000	16340000	1.00665	0.975529
chr16	16590000	16600000	0.944501	1.13314
chr16	16850000	16870000	0.527308	0.559548
chr16	17060000	17070000	0.577554	0.688227
chr16	17300000	17320000	0.715786	0.643063
chr16	17510000	17530000	0.412691	0.396754
chr16	17870000	17900000	0.711973	0.579221
chr16	18040000	18060000	0.708954	0.855583
chr16	18240000	18260000	1.14449	1.52594
chr16	18420000	18430000	0.86482	0.914653
chr16	18650000	18670000	0.750379	0.841895
chr16	18960000	18980000	0.988985	0.948309
chr16	19660000	19670000	0.388517	0.565339
chr16	20100000	20110000	0.845778	0.893163
chr16	20310000	20330000	0.524891	0.417677
chr16	20500000	20510000	1.21065	1.22898
chr16	20690000	20700000	0.621998	0.67663
chr16	20910000	20920000	0.370022	0.337527
chr16	21180000	21190000	0.546315	0.537591
chr16	21430000	21440000	1.38549	1.25096
chr16	21800000	21820000	1.1464	1.17992
chr16	22060000	22080000	0.584378	0.475052
chr16	22270000	22280000	1.00856	0.947409
chr16	22550000	22570000	0.445936	0.55332
chr16	22830000	22840000	1.40872	1.36731
chr16	23080000	23090000	0.573855	0.745863
chr16	23530000	23550000	0.755754	0.706625
chr16	23970000	23980000	2.71765	2.56206
chr16	25060000	25080000	1.04791	1.21891
chr16	25360000	25370000	1.00155	1.02681
chr16	25950000	25960000	1.1953	0.8821
chr16	26220000	26230000	1.45546	1.25637
chr16	26780000	26800000	0.329601	0.398376
chr16	27130000	27140000	0.452584	0.511761
chr16	27460000	27470000	1.42038	1.3833
chr16	28500000	28520000	0.634667	0.599248
chr16	28810000	28820000	0.651991	0.669873
chr16	29570000	29590000	2.37927	2.10865
chr16	30060000	30070000	1.30834	1.0548
chr16	30250000	30270000	0.465496	0.427177
chr16	30350000	30360000	0.693548	0.662974
chr16	30540000	30550000	1.05163	1.17207
chr16	31070000	31090000	0.924498	1.05591
chr16	31440000	31450000	1.23047	1.01091
chr16	31750000	31770000	0.349166	0.529871
chr16	31940000	31950000	0.457259	0.531106
chr16	32090000	32100000	0.870017	0.666745
chr16	32250000	32270000	0.416878	0.77139
chr16	32470000	32490000	0.820494	0.86997
chr16	32690000	32700000	0.710199	0.604591
[truncated: 3,337 more rows]
