# Supplementary material for: Disruption of nuclear speckles reduces chromatin interactions in active compartments
Source: Epigenetics Chromatin. 2019 Jul 17;12:43. doi: 10.1186/s13072-019-0289-2 (PMC6636040; doi:10.1186/s13072-019-0289-2)
Supplement: Supplementary file 10 — Additional file 10: Table S4. Coordinates of sub-compartment regions in AML12 cells. [file 13072_2019_289_MOESM10_ESM.xlsx]

## Sheet: Sheet1
Supp Table4. Coordinates (mm9) of sub-compartment regions in AML12 cells.
chr	start	end	class
chr1	3620001	4770000	B
chr1	4780001	6170000	B
chr1	6180001	7200000	B
chr1	7210001	7360000	B
chr1	9540001	9720000	A2
chr1	9740001	10000000	A2
chr1	10010001	10190000	A2
chr1	10210001	10800000	A2
chr1	10810001	12840000	B
chr1	12860001	12990000	B
chr1	13010001	13140000	B
chr1	13150001	13340000	A2
chr1	13360001	13550000	A2
chr1	13570001	14700000	B
chr1	14720001	14990000	B
chr1	15000001	15760000	B
chr1	15780001	16410000	A2
chr1	16430001	16750000	A2
chr1	16760001	17140000	B
chr1	17150001	19170000	B
chr1	19180001	19750000	A2
chr1	19770001	20910000	A2
chr1	20930001	21390000	A2
chr1	21400001	21960000	A2
chr1	23150001	23320000	A2
chr1	23340001	24040000	B
chr1	24060001	24290000	B
chr1	24310001	25720000	B
chr1	25730001	30740000	B
chr1	30760001	30990000	A2
chr1	31000001	33530000	B
chr1	33550001	33700000	B
chr1	33710001	34050000	A2
chr1	34060001	34220000	A2
chr1	34240001	34360000	A2
chr1	34370001	34520000	A2
chr1	34530001	34950000	B
chr1	34970001	36180000	B
chr1	36190001	36360000	A2
chr1	36370001	36570000	A2
chr1	36580001	36830000	A2
chr1	36850001	37310000	B
chr1	37320001	37490000	A2
chr1	37500001	37700000	B
chr1	37710001	37920000	B
chr1	37930001	38190000	A2
chr1	38200001	39040000	B
chr1	39050001	39410000	B
chr1	39420001	39600000	A2
chr1	39610001	40150000	A2
chr1	40170001	40430000	A2
chr1	40440001	40610000	B
chr1	40620001	43160000	B
chr1	43170001	43340000	A2
chr1	43350001	43490000	A2
chr1	43500001	43800000	A2
chr1	43810001	43950000	A2
chr1	43970001	44240000	A2
chr1	44250001	46110000	B
chr1	46120001	46480000	B
chr1	46490001	46840000	B
chr1	46860001	50990000	B
chr1	51010001	51390000	A2
chr1	51510001	51680000	A2
chr1	51690001	52000000	A2
chr1	52010001	52170000	A2
chr1	52180001	52340000	A2
chr1	52350001	52690000	A2
chr1	52700001	53410000	B
chr1	53420001	53750000	B
chr1	53770001	53960000	A2
chr1	53980001	54430000	B
chr1	54440001	55040000	A2
chr1	55050001	55270000	A2
chr1	55280001	55470000	B
chr1	57060001	57460000	B
chr1	57480001	57810000	B
chr1	57820001	58000000	A2
chr1	58020001	58150000	A2
chr1	58160001	58360000	A2
chr1	58370001	58470000	A2
chr1	58480001	58780000	A1
chr1	58800001	59040000	A1
chr1	59060001	59310000	A1
chr1	59320001	59910000	A1
chr1	59920001	60150000	A1
chr1	60160001	60390000	A1
chr1	60410001	60580000	A1
chr1	60600001	60920000	A1
chr1	60940001	61820000	A1
chr1	61830001	62740000	A1
chr1	62750001	63020000	A1
chr1	63030001	63220000	A1
chr1	63230001	63430000	A1
chr1	63440001	63680000	A1
chr1	63700001	63810000	A1
chr1	63820001	64160000	A1
chr1	64170001	64760000	A1
chr1	64770001	65060000	A1
chr1	65070001	65240000	A1
chr1	65330001	66910000	B
chr1	66930001	67060000	A2
chr1	67070001	67670000	B
chr1	67690001	69210000	B
chr1	69220001	69830000	A1
chr1	69840001	70310000	B
chr1	70330001	71580000	A1
chr1	71600001	71690000	A1
chr1	71700001	72190000	A1
chr1	72200001	72740000	A1
chr1	72750001	72920000	A1
chr1	72930001	73640000	A1
chr1	73660001	73900000	A1
chr1	73920001	74500000	A1
chr1	74510001	75310000	A1
chr1	75320001	75460000	A1
chr1	75480001	75630000	A2
chr1	75640001	77100000	B
chr1	77110001	77360000	B
chr1	77380001	77510000	A2
chr1	77520001	77920000	A2
chr1	77930001	78180000	B
chr1	78190001	78480000	A2
chr1	78500001	78700000	A2
chr1	78720001	79680000	B
chr1	79690001	80170000	A2
chr1	80180001	80520000	A2
chr1	80530001	80720000	B
chr1	80740001	81300000	B
chr1	81310001	82290000	B
chr1	82300001	82450000	A2
chr1	82460001	82740000	B
chr1	83200001	83720000	B
chr1	83730001	84280000	B
chr1	84290001	84700000	B
chr1	84710001	85070000	A2
chr1	87750001	87950000	A2
chr1	88060001	88260000	A1
chr1	88270001	88480000	A1
chr1	88500001	88920000	A1
chr1	88940001	89100000	A1
chr1	89120001	89330000	A1
chr1	89340001	89650000	A1
chr1	89660001	90010000	A1
chr1	90020001	90200000	A1
chr1	90210001	90330000	A1
chr1	90340001	90460000	A1
chr1	90470001	90630000	A1
chr1	90640001	91100000	A1
chr1	91110001	91540000	A1
chr1	91550001	91860000	A1
chr1	91880001	92080000	A1
chr1	92090001	92490000	A1
chr1	92500001	92780000	A1
chr1	92800001	93430000	A1
chr1	93450001	93660000	A1
chr1	93670001	93870000	A1
chr1	93880001	94060000	A1
chr1	94070001	94360000	A1
chr1	94370001	94540000	A1
chr1	94550001	94800000	A1
chr1	94810001	95010000	A1
chr1	95020001	95240000	A1
chr1	95250001	95410000	A1
chr1	95420001	98900000	B
chr1	98920001	99590000	B
chr1	99600001	99690000	B
chr1	99700001	100070000	A2
chr1	100090001	100270000	A2
chr1	100280001	101640000	B
chr1	101660001	102130000	B
chr1	102150001	106830000	B
chr1	106850001	106970000	A2
chr1	106980001	107770000	A2
chr1	107790001	107940000	A2
chr1	107950001	108070000	A2
chr1	108080001	108290000	A2
chr1	108300001	108630000	A2
chr1	108650001	109500000	B
chr1	109520001	110330000	B
chr1	110340001	111710000	B
chr1	111730001	112430000	B
chr1	112440001	113530000	B
chr1	113550001	114030000	B
chr1	114050001	114280000	B
chr1	114290001	114570000	B
chr1	114580001	117150000	B
chr1	117170001	117280000	B
chr1	117290001	117560000	B
chr1	120210001	120410000	A2
chr1	120420001	120660000	A2
chr1	120670001	120970000	B
chr1	120980001	121340000	A2
chr1	121350001	121600000	A2
chr1	121610001	121910000	A2
chr1	121920001	122050000	A2
chr1	122070001	122200000	A2
chr1	122220001	122460000	B
chr1	122470001	123310000	B
chr1	123320001	123480000	A2
chr1	123490001	126580000	B
chr1	127260001	127490000	A2
chr1	127500001	128320000	B
chr1	128350001	129080000	B
chr1	129100001	129380000	A2
chr1	129390001	129670000	B
chr1	129690001	130040000	A2
chr1	130060001	130250000	A2
chr1	130260001	130740000	B
chr1	130750001	131140000	B
chr1	131150001	131380000	B
chr1	131400001	131710000	B
chr1	131750001	132270000	B
chr1	132280001	132960000	B
chr1	132980001	133170000	A1
chr1	133190001	133450000	A1
chr1	133460001	133800000	A1
chr1	133810001	134030000	A1
chr1	134040001	134260000	A1
chr1	134270001	134400000	A1
chr1	134410001	134890000	A1
chr1	134900001	135030000	A1
chr1	135040001	135260000	A1
chr1	135270001	135500000	A1
chr1	135510001	135790000	A1
chr1	135810001	136010000	A1
chr1	136030001	136240000	A1
chr1	136250001	136390000	A1
chr1	136400001	136530000	A1
chr1	136550001	136840000	A1
chr1	136850001	137030000	A1
chr1	137050001	137290000	A1
chr1	137300001	137590000	A1
chr1	137600001	138170000	A1
chr1	138190001	138380000	A1
chr1	138390001	138640000	A1
chr1	138650001	139790000	A1
chr1	139800001	139960000	A1
chr1	139980001	140210000	A2
chr1	140230001	140390000	A2
chr1	140410001	140720000	A2
chr1	140730001	141050000	A2
chr1	141060001	142060000	A2
chr1	142070001	142420000	B
chr1	142440001	143830000	B
chr1	143850001	144640000	B
chr1	144660001	145630000	B
chr1	145640001	146030000	B
chr1	146070001	146240000	B
chr1	146260001	152870000	B
chr1	152890001	153930000	A2
chr1	153940001	154220000	A1
chr1	154230001	154350000	A1
chr1	154360001	154600000	A1
chr1	154620001	154750000	A2
chr1	154760001	154930000	A2
chr1	154940001	155080000	A1
chr1	155090001	155270000	A1
chr1	155280001	155590000	A1
chr1	155600001	155720000	A1
chr1	155730001	155880000	A1
chr1	155900001	156590000	B
chr1	156600001	156850000	B
chr1	156860001	157130000	A2
chr1	157140001	157400000	A1
chr1	157420001	158470000	A1
chr1	158490001	158630000	A1
chr1	158650001	158830000	A2
chr1	158850001	159010000	A2
chr1	159020001	159220000	A2
chr1	159230001	159480000	A2
chr1	159490001	160580000	B
chr1	160590001	161160000	B
chr1	161170001	161820000	A2
chr1	161840001	162000000	A2
chr1	162020001	162120000	A2
chr1	162140001	162320000	A1
chr1	162330001	162480000	A1
chr1	162500001	162650000	A1
chr1	162660001	163120000	A1
chr1	163130001	163320000	A1
chr1	163340001	163670000	A1
chr1	163680001	163910000	A1
chr1	163920001	164260000	A1
chr1	164270001	164460000	A1
chr1	164470001	164670000	A1
chr1	164680001	165000000	B
chr1	165010001	165340000	B
chr1	165350001	165720000	B
chr1	165730001	165910000	A2
chr1	165920001	166240000	B
chr1	166250001	167100000	A1
chr1	167120001	167270000	A2
chr1	167290001	167500000	A2
chr1	167510001	167690000	A2
chr1	167700001	167910000	A2
chr1	167920001	168080000	A2
chr1	168100001	168310000	A2
chr1	168320001	168940000	B
chr1	168950001	169130000	B
chr1	169140001	169330000	A2
chr1	169340001	169820000	B
chr1	169840001	170130000	B
chr1	170140001	171840000	B
chr1	171860001	172550000	A2
chr1	172560001	173210000	A2
chr1	173220001	173710000	B
chr1	173730001	173940000	B
chr1	173950001	174300000	A2
chr1	174310001	174570000	A2
chr1	174580001	174740000	B
chr1	174760001	175070000	B
chr1	175100001	175360000	B
chr1	175370001	177850000	B
chr1	177870001	178120000	B
chr1	178130001	178810000	B
chr1	178820001	179110000	A2
chr1	179120001	179360000	A2
chr1	179370001	179620000	A2
chr1	179630001	179740000	A2
chr1	179750001	180050000	B
chr1	180060001	180230000	A2
chr1	180240001	180400000	A2
chr1	180410001	181410000	B
chr1	181420001	181560000	A2
chr1	181570001	181780000	A2
chr1	181790001	182170000	A1
chr1	182190001	182350000	A1
chr1	182360001	182510000	A1
chr1	182520001	182770000	A1
chr1	182780001	182920000	A1
chr1	182940001	183180000	A1
chr1	183200001	183810000	B
chr1	185880001	186250000	A1
chr1	186270001	186630000	A1
chr1	186640001	186740000	A1
chr1	186760001	187020000	A1
chr1	187040001	187250000	A2
chr1	187260001	187340000	B
chr1	187360001	187990000	B
chr1	188010001	189180000	B
chr1	189200001	189810000	B
chr1	189830001	190220000	B
chr1	190240001	190770000	B
chr1	190780001	191490000	B
chr1	191500001	191690000	A2
chr1	191710001	191830000	A2
chr1	191860001	192000000	A2
chr1	192010001	192620000	B
chr1	192630001	192730000	A2
chr1	192740001	192900000	A2
chr1	192910001	193120000	A1
chr1	193130001	193390000	A1
chr1	193400001	193640000	A1
chr1	194560001	194770000	A2
chr1	194790001	194960000	A2
chr1	194970001	195210000	A2
chr1	195220001	196420000	B
chr1	196430001	196570000	A2
chr1	196580001	196800000	A2
chr1	196810001	196940000	A2
chr10	3500001	4290000	B
chr10	4310001	4540000	A2
chr10	4550001	5000000	A2
chr10	5950001	6370000	A2
chr10	7520001	9480000	B
chr10	9490001	10060000	B
chr10	10080001	10290000	B
chr10	10300001	10860000	B
chr10	10870001	11060000	A2
chr10	11070001	11690000	B
chr10	11710001	12090000	B
chr10	12120001	12340000	A2
chr10	12350001	12730000	A2
chr10	12740001	13270000	A2
chr10	13290001	13660000	A1
chr10	13680001	13920000	A1
chr10	13940001	14130000	A1
chr10	14140001	14430000	A1
chr10	14440001	16360000	A1
chr10	16370001	17440000	A1
chr10	17450001	17600000	A1
chr10	17620001	17740000	A1
chr10	17750001	17930000	A1
chr10	17950001	18100000	A1
chr10	18120001	18270000	A1
chr10	18280001	18630000	A1
chr10	18650001	18720000	A1
chr10	18730001	18920000	A1
chr10	18940001	19210000	A1
chr10	19220001	19420000	A1
chr10	19430001	19630000	A1
chr10	19640001	19860000	A1
chr10	19870001	20080000	A2
chr10	20090001	20670000	B
chr10	20680001	21070000	B
chr10	21080001	21490000	A1
chr10	21500001	22510000	B
chr10	22520001	22810000	B
chr10	22820001	23280000	B
chr10	23310001	23500000	B
chr10	23510001	23860000	A2
chr10	23880001	24030000	A1
chr10	24050001	24340000	A1
chr10	24350001	24640000	A1
chr10	24650001	24960000	A1
chr10	24980001	25220000	A1
chr10	25240001	25390000	A1
chr10	25410001	25570000	A1
chr10	25580001	25870000	A1
chr10	25880001	26080000	A1
chr10	26090001	26240000	A1
chr10	26260001	26450000	A1
chr10	26470001	26610000	A1
chr10	26630001	26850000	A1
chr10	26860001	27790000	A1
chr10	27810001	28450000	A1
chr10	28460001	29060000	B
chr10	29070001	29250000	A2
chr10	29260001	29520000	A2
chr10	29540001	30310000	A2
chr10	30320001	30540000	A2
chr10	30550001	31020000	B
chr10	31030001	31170000	A2
chr10	31190001	32610000	B
chr10	32620001	33020000	A2
chr10	33040001	34120000	A2
chr10	34130001	34340000	A2
chr10	34360001	36710000	B
chr10	36720001	36850000	B
chr10	36860001	37990000	A2
chr10	38010001	38570000	B
chr10	38580001	38820000	B
chr10	38840001	39460000	B
chr10	39490001	39750000	A2
chr10	39770001	39960000	A1
chr10	39970001	40250000	A1
chr10	40360001	41010000	A1
chr10	41020001	41140000	A1
chr10	41230001	41420000	A1
chr10	41530001	41680000	A1
chr10	41700001	42020000	A1
chr10	42030001	42700000	A1
chr10	42710001	42930000	A1
chr10	42940001	43270000	A1
chr10	43290001	43640000	A1
chr10	43650001	43980000	A2
chr10	43990001	44760000	B
chr10	44770001	45100000	B
chr10	45110001	50360000	B
chr10	50380001	51240000	B
chr10	51260001	51500000	B
chr10	51520001	51810000	B
chr10	51820001	52140000	A2
chr10	52160001	53040000	B
chr10	53050001	53790000	B
chr10	53810001	55700000	B
chr10	55720001	56720000	B
chr10	56730001	57160000	B
chr10	57980001	58530000	B
chr10	58560001	58830000	A2
chr10	58840001	59330000	A1
chr10	59340001	59470000	A1
chr10	59480001	59740000	A1
chr10	59750001	60210000	A1
chr10	60220001	60540000	A1
chr10	60630001	60910000	A1
chr10	60920001	61190000	A1
chr10	61210001	61720000	B
chr10	61730001	61890000	A1
chr10	61910001	62040000	A1
chr10	62050001	62250000	A1
chr10	62270001	62580000	A1
chr10	62590001	62870000	A1
chr10	62890001	63530000	B
chr10	63540001	64210000	B
chr10	64220001	66040000	B
chr10	66050001	66290000	B
chr10	66300001	66570000	A1
chr10	66580001	66770000	A1
chr10	66780001	67000000	A1
chr10	67010001	67330000	A1
chr10	67340001	67460000	A1
chr10	67470001	67740000	A1
chr10	67760001	67920000	A1
chr10	67930001	68340000	A1
chr10	68350001	68620000	A1
chr10	68640001	68800000	A1
chr10	68810001	69110000	A1
chr10	69130001	69310000	A1
chr10	69320001	69450000	A1
chr10	69460001	69780000	A1
chr10	69790001	70410000	B
chr10	70430001	70700000	A1
chr10	70720001	70890000	A2
chr10	70900001	71280000	B
chr10	71290001	73670000	B
chr10	73680001	73910000	B
chr10	73930001	74090000	B
chr10	74100001	74330000	B
chr10	74340001	74490000	B
chr10	74500001	74640000	A2
chr10	74650001	74970000	A1
chr10	74980001	75190000	A1
chr10	75200001	75320000	A1
chr10	75450001	75700000	A1
chr10	75720001	75910000	A1
chr10	75920001	76240000	A1
chr10	76270001	76490000	A1
chr10	76500001	76720000	A1
chr10	76740001	76970000	A1
chr10	76980001	77090000	A1
chr10	77110001	77370000	A1
chr10	77380001	77640000	A1
chr10	77650001	77890000	A1
chr10	77930001	78100000	A2
chr10	78110001	78590000	B
chr10	78610001	78970000	B
chr10	78990001	79140000	A2
chr10	79150001	79260000	A1
chr10	79280001	79430000	A1
chr10	79440001	79620000	A1
chr10	79630001	79730000	A1
chr10	79740001	80030000	A1
chr10	80040001	80180000	A1
chr10	80190001	80350000	A1
chr10	80360001	80470000	A1
chr10	80480001	80640000	A1
chr10	80660001	80830000	A1
chr10	80840001	82370000	B
chr10	82380001	82830000	B
chr10	82850001	82990000	B
chr10	83000001	83110000	A2
chr10	83120001	83910000	B
chr10	83920001	84100000	A2
chr10	84120001	84600000	A2
chr10	84640001	85120000	B
chr10	85140001	85330000	B
chr10	85350001	85520000	A2
chr10	85530001	85750000	A2
chr10	85760001	85940000	A2
chr10	85950001	86470000	A2
chr10	86480001	87130000	B
chr10	87140001	87310000	A2
chr10	87320001	87570000	A2
chr10	87590001	87810000	A2
chr10	87820001	87960000	A2
chr10	87980001	88190000	A2
chr10	88300001	88890000	B
chr10	88910001	89090000	A2
chr10	89100001	89510000	B
chr10	89520001	90150000	B
chr10	90160001	90450000	B
chr10	90460001	90720000	A2
chr10	90740001	91470000	B
chr10	91480001	92490000	B
chr10	92500001	92750000	A2
chr10	92760001	92890000	A2
chr10	92900001	93270000	A2
chr10	93290001	93660000	A1
chr10	93670001	94080000	A1
chr10	94090001	94260000	A1
chr10	94270001	94430000	A1
chr10	94440001	94980000	A1
chr10	94990001	95340000	A1
chr10	95360001	95560000	A1
chr10	95580001	96070000	A1
chr10	96080001	96800000	A1
chr10	96810001	97170000	A1
chr10	97180001	98560000	A2
chr10	98580001	98740000	A2
chr10	98750001	99080000	A2
chr10	99090001	99460000	A2
chr10	100060001	102300000	B
chr10	102310001	102660000	B
chr10	102680001	102880000	B
chr10	102890001	104510000	B
chr10	104540001	104860000	B
chr10	104870001	105270000	B
chr10	106040001	106360000	B
chr10	106370001	106850000	B
chr10	106860001	107710000	B
chr10	107720001	107880000	A2
chr10	107890001	108160000	A2
chr10	108180001	109170000	B
chr10	109180001	109330000	B
chr10	109350001	110370000	B
chr10	110380001	110710000	B
chr10	110730001	110920000	A2
chr10	110930001	112230000	B
chr10	112240001	112470000	B
chr10	112490001	113900000	B
chr10	113920001	114620000	B
chr10	114630001	114880000	A2
chr10	114890001	115630000	A2
chr10	115640001	115770000	A2
chr10	115780001	115920000	A2
chr10	115930001	116020000	A2
chr10	116030001	116320000	B
chr10	116340001	116490000	A2
chr10	116500001	116660000	A2
chr10	116670001	116880000	A2
chr10	116890001	117120000	A2
chr10	117130001	117980000	A2
chr10	118320001	118520000	B
chr10	118540001	119670000	B
chr10	119680001	119900000	A2
chr10	119910001	120140000	A2
chr10	120160001	120320000	A2
chr10	120330001	120770000	B
chr10	120790001	121060000	A2
chr10	121070001	121530000	B
chr10	121550001	121970000	B
chr10	121980001	122210000	B
chr10	122230001	122430000	B
chr10	122440001	122640000	A2
chr10	122650001	124680000	B
chr10	124690001	126320000	B
chr10	126330001	126500000	A2
chr10	126510001	126770000	A1
chr10	126780001	126920000	A1
chr10	126930001	127170000	A1
chr10	127180001	127460000	A1
chr10	127470001	127640000	A1
chr10	127750001	127970000	A1
chr10	127980001	128140000	A1
chr10	128150001	128440000	A2
chr10	128460001	129760000	B
chr11	3360001	3560000	A1
chr11	3570001	3840000	A1
chr11	3850001	4010000	A1
chr11	4020001	4150000	A1
chr11	4160001	4340000	A1
chr11	4350001	4580000	A1
chr11	4590001	4780000	A1
chr11	4790001	4990000	A1
chr11	5000001	5180000	A1
chr11	5190001	5370000	A1
chr11	5380001	5600000	A1
chr11	5630001	5850000	A1
chr11	5870001	6180000	A1
chr11	6190001	6300000	A1
chr11	6310001	6530000	A2
chr11	6540001	7090000	B
chr11	7100001	7250000	B
chr11	7260001	8300000	B
chr11	8310001	8430000	A2
chr11	8440001	11700000	B
chr11	11710001	11880000	B
chr11	11890001	12490000	B
chr11	12500001	16850000	B
chr11	16860001	17170000	B
chr11	17180001	18930000	B
chr11	18940001	19690000	B
chr11	19700001	20000000	A2
chr11	20010001	20320000	A2
chr11	20340001	20650000	A2
chr11	20660001	20830000	A2
chr11	20840001	21210000	A2
chr11	21220001	21370000	A2
chr11	21390001	21900000	B
chr11	21910001	22100000	A2
chr11	22110001	22330000	A2
chr11	22340001	22520000	A2
chr11	22530001	22870000	A2
chr11	22890001	23170000	A2
chr11	23190001	23370000	A2
chr11	23390001	23530000	A2
chr11	23550001	23880000	B
chr11	23890001	25780000	B
chr11	25790001	26110000	B
chr11	28260001	28480000	B
chr11	28490001	28700000	B
chr11	28710001	29020000	B
chr11	29030001	29140000	A2
chr11	29150001	29430000	A2
chr11	29440001	29600000	A2
chr11	29610001	29790000	A2
chr11	29800001	29980000	B
chr11	30000001	30160000	A2
chr11	30170001	30700000	B
chr11	30710001	30860000	A2
chr11	30870001	31140000	A2
chr11	31150001	31270000	A2
chr11	31280001	31550000	B
chr11	31570001	31840000	A2
chr11	31850001	32060000	B
chr11	32070001	32240000	A2
chr11	32250001	32500000	A2
chr11	32520001	32660000	A2
chr11	32670001	33060000	B
chr11	33080001	33410000	B
chr11	33430001	33620000	B
chr11	33630001	33830000	B
chr11	35270001	35570000	B
chr11	35590001	35840000	A2
chr11	35850001	38560000	B
chr11	38580001	39960000	B
chr11	39970001	40280000	B
chr11	40290001	40460000	B
chr11	43250001	43570000	B
chr11	43580001	44370000	B
chr11	44390001	44830000	B
chr11	44840001	45550000	B
chr11	45560001	45750000	B
chr11	45760001	48580000	B
chr11	48700001	49100000	B
chr11	49110001	49400000	B
chr11	49410001	49770000	B
chr11	49790001	49950000	A2
chr11	49960001	50240000	A2
chr11	50250001	51090000	B
chr11	51100001	51390000	B
chr11	51400001	51610000	A2
chr11	51620001	51810000	A2
chr11	51820001	52020000	A2
chr11	52040001	52200000	A2
chr11	52210001	53070000	B
chr11	53080001	53260000	A2
chr11	53270001	53530000	A1
chr11	53540001	53690000	A1
chr11	53700001	53930000	A1
chr11	53940001	54080000	A1
chr11	54090001	54330000	A1
chr11	54340001	54490000	A1
chr11	54500001	54680000	A1
chr11	54690001	54850000	A2
chr11	54860001	54970000	A2
chr11	54990001	55320000	A2
chr11	55330001	55930000	B
chr11	55940001	57280000	B
chr11	57290001	57600000	A2
chr11	57610001	57750000	A2
chr11	57760001	57980000	A2
chr11	57990001	58130000	B
chr11	58160001	58670000	B
chr11	58700001	59020000	A2
chr11	59030001	59310000	A1
chr11	59320001	59430000	A1
chr11	59440001	59650000	A1
chr11	59660001	59890000	A1
chr11	59900001	60030000	A1
chr11	60710001	60920000	A1
chr11	60930001	61310000	A1
chr11	61330001	61440000	A1
chr11	61450001	61560000	A1
chr11	61570001	61730000	A1
chr11	61740001	62100000	A1
chr11	62110001	62230000	A2
chr11	62240001	62400000	A2
chr11	62420001	62510000	B
chr11	62530001	62710000	B
chr11	62720001	62980000	B
chr11	63000001	63220000	B
chr11	63240001	63750000	B
chr11	63760001	64210000	B
chr11	64240001	64990000	B
chr11	65000001	65320000	B
chr11	65330001	65490000	B
chr11	65500001	65640000	B
chr11	65660001	66680000	B
chr11	66690001	66930000	B
chr11	66940001	67150000	B
chr11	67170001	67610000	B
chr11	67620001	67790000	B
chr11	67800001	68010000	B
chr11	68020001	68230000	B
chr11	68240001	68620000	B
chr11	68700001	68830000	A2
chr11	68950001	69210000	A1
chr11	69220001	69440000	A1
chr11	69460001	69720000	A1
chr11	69740001	69850000	A1
chr11	69870001	70030000	A1
chr11	70040001	70200000	A1
chr11	70210001	70330000	A1
chr11	70340001	70450000	A1
chr11	70460001	70590000	A1
chr11	70600001	70800000	A2
chr11	71850001	72020000	A2
chr11	72030001	72250000	A2
chr11	72260001	72380000	A2
chr11	72390001	72940000	A2
chr11	72950001	74170000	B
chr11	74180001	74370000	A2
chr11	74440001	74720000	A2
chr11	74740001	74980000	A1
chr11	74990001	75130000	A1
chr11	75140001	75570000	A1
chr11	75580001	76040000	A1
chr11	76060001	76230000	A1
chr11	76240001	76470000	A1
chr11	76480001	76580000	A1
chr11	76590001	76770000	A1
chr11	76780001	76910000	A1
chr11	76920001	77120000	A1
chr11	77130001	77280000	A1
chr11	77290001	77490000	A1
chr11	77500001	77630000	A1
chr11	77640001	77800000	A1
chr11	77810001	77990000	A1
chr11	78000001	78150000	A1
chr11	78160001	78360000	A1
chr11	78370001	78630000	A1
chr11	78640001	78780000	A1
chr11	78790001	79020000	A1
chr11	79030001	79230000	A1
chr11	79240001	79370000	A1
chr11	79380001	79510000	A1
chr11	79520001	79780000	A1
chr11	79790001	80030000	A1
chr11	80040001	80220000	A2
chr11	80240001	80480000	A2
chr11	80500001	80640000	B
chr11	80660001	81150000	B
chr11	81170001	81320000	B
chr11	81330001	81780000	B
chr11	81790001	82010000	B
chr11	82020001	82550000	B
chr11	82560001	82720000	B
chr11	82730001	83320000	B
chr11	83350001	83570000	A1
chr11	83590001	83760000	A1
chr11	83770001	84070000	A1
chr11	84080001	84630000	A1
chr11	84640001	84970000	A1
chr11	84980001	85170000	A1
chr11	85190001	85320000	A1
chr11	85330001	85650000	A1
chr11	85660001	86000000	A1
chr11	86010001	86320000	A1
chr11	86330001	86490000	A1
chr11	86500001	86680000	A1
chr11	86690001	86910000	A1
chr11	86920001	87210000	A1
chr11	87220001	87410000	A1
chr11	87420001	87600000	A1
chr11	87610001	87760000	A1
chr11	87870001	88020000	A1
chr11	88030001	90020000	B
chr11	90040001	90160000	B
chr11	90170001	90530000	B
chr11	90540001	91690000	B
chr11	91710001	91800000	B
chr11	91810001	92240000	B
chr11	92250001	92760000	B
chr11	92780001	93320000	B
chr11	93350001	93730000	B
chr11	93740001	93970000	A2
chr11	93980001	94150000	A1
chr11	94160001	94840000	A1
chr11	94850001	94960000	A1
chr11	94970001	95120000	A1
chr11	95130001	95230000	A1
chr11	95240001	95380000	A1
chr11	95390001	95520000	A1
chr11	95530001	95670000	A1
chr11	95680001	95940000	A1
chr11	95950001	96130000	A1
chr11	96140001	96410000	A1
chr11	96430001	96600000	A1
chr11	96610001	96900000	A1
chr11	96910001	97050000	A1
chr11	97060001	97200000	A1
chr11	97210001	97340000	A1
chr11	97360001	97620000	A1
chr11	97630001	97870000	A1
chr11	97880001	98090000	A1
chr11	98110001	98320000	A1
chr11	98330001	98540000	A1
chr11	98550001	98690000	A1
chr11	98700001	98870000	A1
chr11	98880001	99030000	A1
chr11	99040001	99220000	A1
chr11	99230001	99450000	A1
chr11	99480001	100020000	B
chr11	100030001	100170000	A1
chr11	100180001	100420000	A1
chr11	100430001	100580000	A1
chr11	100590001	100930000	A1
chr11	100940001	101050000	A1
chr11	101060001	101170000	A1
chr11	101180001	101300000	A1
chr11	101310001	101490000	A1
chr11	101500001	101600000	A1
chr11	101610001	101830000	A1
chr11	101850001	102010000	A1
chr11	102020001	102140000	A1
chr11	102150001	102310000	A1
chr11	102330001	102550000	A1
chr11	102560001	102740000	A1
chr11	102750001	102930000	A1
chr11	102940001	103200000	A1
chr11	103210001	103480000	B
chr11	103490001	103620000	B
chr11	103630001	103840000	A1
chr11	103850001	104140000	B
chr11	104160001	104340000	A1
chr11	104350001	104600000	A1
chr11	104610001	104980000	A1
chr11	104990001	105160000	A1
chr11	105170001	105500000	B
chr11	105520001	105760000	B
chr11	105770001	105930000	A1
chr11	105950001	106260000	A1
chr11	106370001	106490000	A1
chr11	106500001	106640000	A1
chr11	106650001	106870000	A1
chr11	106880001	107040000	A1
chr11	107050001	107340000	A1
chr11	107360001	107550000	A2
chr11	107560001	107860000	B
chr11	107870001	108290000	A2
chr11	108300001	108790000	B
chr11	108800001	109300000	B
chr11	109310001	109470000	A2
chr11	109480001	109730000	A2
chr11	109740001	109970000	A2
chr11	109980001	110380000	B
chr11	110390001	110920000	B
chr11	110930001	111370000	B
chr11	111390001	112630000	B
chr11	112650001	112850000	A2
chr11	112860001	113030000	A2
chr11	113040001	113160000	A2
chr11	113170001	113500000	B
chr11	113510001	113690000	B
chr11	113710001	114510000	B
chr11	115150001	115350000	A1
chr11	115360001	115470000	A1
chr11	115480001	115720000	A1
chr11	115740001	115880000	A1
chr11	115890001	116160000	A1
chr11	116180001	116340000	A1
chr11	116920001	117060000	A1
chr11	117070001	117240000	A1
chr11	117250001	117520000	A1
chr11	117530001	117710000	A1
chr11	117720001	117900000	A1
chr11	117910001	118110000	A1
chr11	118120001	118280000	A1
chr11	118290001	118620000	A1
chr11	118630001	118830000	A1
chr11	118840001	119120000	A1
chr11	119130001	119350000	A1
chr11	119360001	119750000	A1
chr11	119760001	120210000	A1
chr11	120220001	120480000	A1
chr11	120490001	120660000	A1
chr11	120670001	120870000	A1
chr11	120880001	121080000	A1
chr11	121100001	121210000	A1
chr11	121220001	121310000	A1
chr11	121320001	121490000	A1
chr12	3240001	3420000	A2
chr12	3430001	3640000	A1
chr12	3660001	3900000	A1
chr12	3920001	4090000	A1
chr12	4100001	4230000	A1
chr12	4840001	5030000	A2
chr12	5040001	7770000	B
chr12	7780001	8000000	A2
chr12	8010001	8310000	A2
chr12	8320001	8890000	A2
chr12	8900001	9040000	A2
chr12	9050001	9570000	B
chr12	9590001	10410000	B
chr12	10430001	10610000	B
chr12	10620001	11190000	B
chr12	11210001	11350000	A2
chr12	12330001	12780000	A2
chr12	12790001	12950000	A2
chr12	12960001	13230000	B
chr12	13250001	13840000	B
chr12	13860001	16530000	B
chr12	16540001	16820000	A2
chr12	16830001	17010000	A2
chr12	17030001	17350000	A2
chr12	17370001	17550000	A2
chr12	17560001	17830000	A2
chr12	17840001	21350000	B
chr12	21380001	25290000	B
chr12	25300001	25400000	A2
chr12	25410001	25660000	A2
chr12	25670001	28010000	B
chr12	28030001	29540000	A2
chr12	29560001	31260000	B
chr12	31270001	31410000	B
chr12	31430001	31540000	B
chr12	31550001	31780000	B
chr12	31800001	32340000	A2
chr12	32360001	32630000	A1
chr12	32640001	32830000	A1
chr12	32840001	32950000	A1
chr12	32960001	33580000	A1
chr12	33590001	33700000	A1
chr12	33710001	33820000	A1
chr12	33830001	34120000	A1
chr12	34140001	35110000	A2
chr12	35130001	35340000	A2
chr12	35360001	35870000	A2
chr12	35890001	36920000	A2
chr12	36930001	37790000	B
chr12	37800001	38830000	B
chr12	38840001	40210000	B
chr12	40220001	40770000	B
chr12	40780001	40930000	A2
chr12	40940001	41170000	A2
chr12	41180001	41540000	A2
chr12	41560001	41830000	A2
chr12	45290001	45410000	A2
chr12	45430001	46300000	B
chr12	46310001	50250000	B
chr12	50270001	50460000	B
chr12	50470001	51050000	A2
chr12	51060001	51400000	A2
chr12	51410001	52440000	B
chr12	52450001	52550000	A2
chr12	52560001	52700000	A2
chr12	52710001	52850000	A2
chr12	52870001	53600000	A2
chr12	53610001	53740000	A2
chr12	53750001	54000000	A2
chr12	54010001	55170000	B
chr12	55190001	55440000	A2
chr12	55450001	56610000	A2
chr12	56620001	56940000	A1
chr12	56960001	57150000	A2
chr12	57160001	57500000	A2
chr12	57510001	58080000	B
chr12	58100001	58340000	B
chr12	58360001	58920000	A2
chr12	58940001	60060000	B
chr12	60070001	60320000	A2
chr12	60340001	60480000	B
chr12	60490001	66010000	B
chr12	66020001	66270000	A2
chr12	66280001	66490000	B
chr12	66510001	70250000	B
chr12	70260001	70450000	A2
chr12	70460001	70680000	A1
chr12	70690001	70810000	A1
chr12	70820001	71010000	A1
chr12	71020001	71550000	A1
chr12	71560001	72030000	A1
chr12	72050001	72240000	A2
chr12	72250001	72850000	B
chr12	72860001	73170000	A2
chr12	73190001	73370000	B
chr12	73380001	73540000	A2
chr12	73550001	73770000	A2
chr12	73790001	73910000	A2
chr12	73920001	74110000	B
chr12	74130001	74410000	A2
chr12	74420001	74630000	B
chr12	74650001	74790000	B
chr12	74810001	75110000	A2
chr12	75120001	75420000	B
chr12	75430001	76530000	B
chr12	76540001	76740000	A2
chr12	76750001	76880000	A2
chr12	76890001	77440000	A2
chr12	77450001	77570000	A1
chr12	77580001	77700000	A1
chr12	77710001	77910000	A1
chr12	77930001	78080000	A1
chr12	78090001	78350000	A1
chr12	78360001	78900000	A1
chr12	78910001	79290000	A1
chr12	79310001	79420000	A1
chr12	79430001	79960000	A1
chr12	79980001	80260000	A1
chr12	80270001	80410000	A1
chr12	80440001	80710000	A1
chr12	80720001	81240000	A1
chr12	81260001	81500000	A1
chr12	81510001	81840000	A1
chr12	81860001	82050000	A1
chr12	82070001	82290000	A1
chr12	82300001	82690000	A2
chr12	82700001	82880000	B
chr12	83590001	85280000	A1
chr12	85290001	85460000	A1
chr12	85470001	85630000	A1
chr12	85640001	85790000	A1
chr12	85810001	85950000	A1
chr12	85960001	86110000	A1
chr12	86120001	86440000	A1
chr12	86450001	86670000	A1
chr12	86680001	86830000	A1
chr12	86840001	87010000	A1
chr12	87030001	87170000	A1
chr12	87180001	87440000	A1
chr12	87460001	87960000	A1
chr12	87970001	88100000	A1
chr12	88110001	88280000	A1
chr12	88290001	88450000	A1
chr12	88460001	88590000	A1
chr12	88610001	88790000	A2
chr12	88810001	90690000	B
chr12	90700001	93080000	B
chr12	93100001	96930000	B
chr12	96940001	97530000	B
chr12	97560001	99430000	B
chr12	99440001	99870000	B
chr12	99880001	100640000	A2
chr12	100650001	101110000	B
chr12	101130001	101350000	A2
chr12	101360001	101590000	A1
chr12	101610001	102140000	A1
chr12	102170001	102330000	A2
chr12	102340001	103070000	B
chr12	103080001	103210000	A2
chr12	103220001	103700000	A2
chr12	103710001	103980000	A2
chr12	103990001	104120000	A2
chr12	104130001	104330000	B
chr12	104350001	104610000	B
chr12	104630001	104760000	A2
chr12	104770001	105470000	B
chr12	105500001	105660000	B
chr12	105670001	105920000	B
chr12	105940001	106170000	A2
chr12	106280001	106830000	B
chr12	106850001	107070000	A2
chr12	107080001	107330000	B
chr12	107350001	109390000	B
chr12	109410001	109560000	A2
chr12	109570001	109780000	A1
chr12	109790001	110010000	A1
chr12	110020001	110140000	A1
chr12	110150001	110640000	A1
chr12	110660001	110820000	A1
chr12	110840001	111630000	A1
chr12	111640001	111820000	A1
chr12	111940001	112090000	A1
chr12	112100001	112610000	A1
chr12	112630001	112790000	A1
chr12	112820001	113220000	A1
chr12	113230001	113710000	B
chr12	113720001	113950000	A1
chr12	113960001	114090000	A1
chr12	114100001	114230000	A1
chr12	114240001	114450000	A2
chr12	114460001	117460000	B
chr12	117480001	117650000	A2
chr12	117670001	117870000	A2
chr12	117890001	118600000	B
chr12	118620001	118820000	B
chr12	118830001	119010000	A2
chr12	119020001	119690000	B
chr12	119700001	120120000	A2
chr13	3650001	3900000	A2
chr13	4010001	4160000	A2
chr13	4170001	4290000	A2
chr13	4300001	4640000	A2
chr13	4660001	4780000	A2
chr13	4790001	5870000	A2
chr13	5880001	6520000	A2
chr13	6550001	6690000	B
chr13	6700001	8790000	B
chr13	8800001	8970000	A2
chr13	8990001	9160000	A2
chr13	9180001	9490000	A2
chr13	9500001	9850000	A2
chr13	12270001	12480000	B
chr13	12500001	14280000	A2
chr13	14300001	14720000	A2
chr13	14730001	15850000	B
chr13	15870001	16100000	A2
chr13	16110001	17500000	A2
chr13	17520001	17770000	A2
chr13	17790001	17890000	A2
chr13	17910001	18090000	A2
chr13	18100001	18780000	B
chr13	18790001	18940000	A2
chr13	18950001	19770000	A2
chr13	19780001	20380000	A2
chr13	20390001	20580000	B
chr13	21240001	21420000	B
chr13	21440001	21640000	A2
chr13	23370001	23500000	A2
chr13	23510001	23640000	A2
chr13	23650001	23840000	A1
chr13	23860001	24400000	A1
chr13	24410001	24580000	A1
chr13	24590001	24810000	A1
chr13	24820001	25090000	A1
chr13	25100001	25630000	A1
chr13	25640001	26010000	A1
chr13	26020001	26240000	A1
chr13	26250001	26530000	A1
chr13	26540001	28030000	A1
chr13	28050001	28320000	A1
chr13	28340001	29040000	A1
chr13	29050001	29250000	A1
chr13	29270001	29700000	A1
chr13	29710001	29930000	A1
chr13	29940001	30180000	A1
chr13	30190001	30360000	A1
chr13	30370001	30950000	A1
chr13	30960001	31080000	A1
chr13	31090001	31290000	A1
chr13	31300001	31740000	A1
chr13	31760001	31880000	A1
chr13	31890001	32290000	A1
chr13	32310001	32900000	A1
chr13	32920001	33170000	A1
chr13	33180001	34000000	A1
chr13	34010001	34260000	A1
chr13	34270001	34430000	A1
chr13	34440001	34720000	A1
chr13	34730001	34960000	A1
chr13	34980001	36080000	A1
chr13	36090001	36360000	A1
chr13	36370001	38060000	A1
chr13	38080001	38120000	A2
chr13	38130001	38730000	A2
chr13	38740001	38920000	B
chr13	38930001	39110000	B
chr13	39130001	40920000	A2
chr13	40930001	41110000	A2
chr13	41130001	41350000	A2
chr13	41360001	41710000	A2
chr13	41730001	42140000	A2
chr13	42150001	42380000	A2
chr13	42390001	42690000	A2
chr13	42700001	42910000	B
chr13	42930001	43250000	B
chr13	43260001	43470000	A2
chr13	43480001	43660000	A2
chr13	43670001	43860000	B
chr13	43880001	44820000	B
chr13	44840001	45100000	A2
chr13	45110001	45600000	B
chr13	45610001	46060000	A2
chr13	46070001	46250000	B
chr13	46260001	46750000	B
chr13	46760001	46900000	A2
chr13	46910001	47400000	B
chr13	47420001	48570000	B
chr13	48590001	48740000	A2
chr13	48750001	48920000	A2
chr13	48940001	49100000	A2
chr13	49110001	49280000	A2
chr13	49300001	49530000	A2
chr13	49540001	49750000	A2
chr13	49760001	50280000	B
chr13	50290001	50420000	B
chr13	50430001	51520000	B
chr13	51530001	51730000	B
chr13	51740001	51920000	A2
chr13	51930001	52070000	A2
chr13	52080001	52340000	A2
chr13	52350001	52730000	A2
chr13	52740001	53090000	A2
chr13	53100001	53200000	B
chr13	53210001	53500000	B
chr13	53510001	53880000	B
chr13	53890001	54140000	B
chr13	54150001	54340000	B
chr13	54370001	54790000	B
chr13	54800001	55150000	A1
chr13	55160001	55420000	A1
chr13	55430001	55660000	A1
chr13	55690001	55840000	A2
chr13	55850001	56260000	B
chr13	56280001	56530000	B
chr13	56540001	56900000	A2
chr13	56910001	58070000	B
chr13	58080001	58230000	B
chr13	58240001	58370000	A2
chr13	58380001	58490000	B
chr13	58500001	58730000	B
chr13	58750001	59580000	B
chr13	59600001	59930000	B
chr13	59950001	60220000	B
chr13	60230001	60560000	B
chr13	60570001	60690000	A2
chr13	60700001	60850000	A2
chr13	60860001	61070000	A2
chr13	61090001	62970000	B
chr13	62990001	63150000	B
chr13	63160001	63450000	A2
chr13	63460001	63920000	A2
chr13	63940001	64220000	A2
chr13	64230001	64400000	A2
chr13	64420001	64550000	A2
chr13	64560001	69620000	B
chr13	69630001	69800000	A2
chr13	69820001	70730000	B
chr13	70750001	70980000	A2
chr13	70990001	71150000	A2
chr13	71160001	73760000	B
chr13	73850001	74080000	A2
chr13	74090001	74460000	A2
chr13	74470001	74750000	A2
chr13	74760001	74990000	A2
chr13	75000001	75350000	A2
chr13	75360001	75850000	A2
chr13	75860001	76870000	B
chr13	76890001	78330000	B
chr13	78350001	79150000	B
chr13	79170001	80770000	B
chr13	80790001	81310000	B
chr13	81330001	81560000	B
chr13	81580001	81920000	B
chr13	81930001	83800000	B
chr13	83830001	85320000	B
chr13	85330001	89660000	A2
chr13	89680001	89790000	B
chr13	89800001	90220000	A2
chr13	90230001	91050000	A2
chr13	91070001	91610000	A2
chr13	91630001	91800000	A2
chr13	93120001	93270000	A2
chr13	93300001	93510000	A2
chr13	93520001	94040000	B
chr13	94060001	94250000	B
chr13	94270001	94530000	B
chr13	94550001	94830000	A2
chr13	94840001	94990000	A2
chr13	95010001	95150000	A2
chr13	95170001	95310000	A2
chr13	95320001	95740000	B
chr13	95750001	96150000	B
chr13	96160001	96310000	B
chr13	96330001	96510000	B
chr13	96530001	96710000	B
chr13	96740001	97150000	B
chr13	97160001	97420000	A2
chr13	97440001	97620000	A1
chr13	97630001	97910000	A1
chr13	97920001	97970000	A1
chr13	97980001	98710000	A1
chr13	98720001	99050000	A1
chr13	99060001	99360000	A1
chr13	99370001	99500000	A1
chr13	99520001	100110000	A1
chr13	100120001	100620000	A1
chr13	100630001	100760000	A2
chr13	100770001	101420000	B
chr13	101430001	101620000	A2
chr13	101630001	102470000	B
chr13	103720001	103920000	B
chr13	103940001	104890000	B
chr13	104910001	105050000	A2
chr13	105060001	105580000	A2
chr13	105600001	105730000	B
chr13	105740001	106020000	B
chr13	106040001	106180000	A2
chr13	106200001	107900000	B
chr13	107910001	108230000	B
chr13	108250001	108670000	A2
chr13	108690001	108930000	A2
chr13	108950001	110000000	A2
chr13	110010001	110140000	A2
chr13	110160001	110550000	A2
chr13	110560001	111160000	B
chr13	111170001	111760000	A2
chr13	111780001	112020000	A2
chr13	112030001	112220000	A2
chr13	112230001	112540000	A2
chr13	112560001	113070000	A2
chr13	113080001	113320000	A2
chr13	113330001	113450000	B
chr13	113460001	113660000	A2
chr13	113670001	114040000	B
chr13	114060001	114410000	A2
chr13	114430001	114660000	B
chr13	114670001	115070000	B
chr13	115080001	115250000	A2
chr13	115270001	115590000	A2
chr13	115610001	115770000	A2
chr13	115790001	115860000	A2
chr13	115890001	116020000	A2
chr13	116030001	116450000	B
chr13	116470001	116710000	B
chr13	116730001	117610000	B
chr13	117630001	117960000	A2
chr13	117980001	118120000	B
chr13	118130001	118330000	B
chr13	118350001	119160000	B
chr14	8800001	8900000	A2
chr14	8920001	9030000	A2
chr14	9040001	9180000	A2
chr14	9190001	10200000	B
chr14	10230001	12370000	B
chr14	12380001	12990000	A2
chr14	13000001	13390000	B
chr14	13410001	14760000	B
chr14	14770001	14950000	A2
chr14	14970001	15290000	B
chr14	15300001	15550000	A2
chr14	15560001	15690000	A2
chr14	15700001	17050000	B
chr14	17060001	17250000	A2
chr14	17260001	17400000	A2
chr14	17420001	18230000	A2
chr14	18240001	18470000	A2
chr14	18480001	18750000	A2
chr14	18770001	19170000	A2
chr14	20660001	20890000	B
chr14	20900001	21130000	A2
chr14	21140001	21340000	A1
chr14	21360001	21500000	A1
chr14	21510001	21950000	A1
chr14	21960001	22680000	A2
chr14	22690001	24870000	B
chr14	24880001	25110000	A2
chr14	25920001	26270000	A1
chr14	26280001	27480000	A1
chr14	27500001	27910000	A1
chr14	28010001	28250000	A2
chr14	28260001	28580000	B
chr14	28600001	30760000	B
chr14	30770001	31290000	B
chr14	31300001	31510000	A2
chr14	31530001	31640000	A1
chr14	31660001	31800000	A1
chr14	31810001	32010000	A1
chr14	32030001	32150000	A1
chr14	32160001	32300000	A1
chr14	32310001	32450000	A1
chr14	32460001	32600000	A1
chr14	32610001	32750000	A1
chr14	32760001	32900000	A1
chr14	32910001	33010000	A1
chr14	33130001	33300000	A2
chr14	33310001	34000000	B
chr14	34010001	34250000	A2
chr14	34260001	34860000	B
chr14	34870001	35050000	A2
chr14	35060001	35220000	A2
chr14	35230001	35400000	A2
chr14	35410001	35600000	A2
chr14	35610001	37670000	B
chr14	37680001	37950000	A2
chr14	37960001	41690000	B
chr14	41700001	41860000	A2
chr14	41870001	45920000	B
chr14	45940001	46180000	A1
chr14	46190001	46400000	A1
chr14	46420001	46600000	A1
chr14	46610001	46990000	A1
chr14	47010001	47190000	A1
chr14	47200001	47380000	A1
chr14	47400001	47720000	A1
chr14	47730001	47890000	A1
chr14	47900001	48030000	A1
chr14	48040001	48180000	A1
chr14	48190001	48360000	A1
chr14	48370001	48980000	A2
chr14	48990001	49140000	A2
chr14	49150001	49600000	B
chr14	49620001	50440000	B
chr14	50450001	51720000	B
chr14	51740001	52650000	B
chr14	52660001	55450000	A2
chr14	55470001	55630000	A1
chr14	55640001	55720000	A1
chr14	55740001	56080000	B
chr14	56090001	56390000	A1
chr14	56400001	56560000	A1
chr14	56570001	57140000	A1
chr14	57170001	57420000	A1
chr14	57430001	57520000	A1
chr14	57530001	57690000	A1
chr14	57700001	57980000	A1
chr14	57990001	58270000	A1
chr14	58280001	58550000	A1
chr14	58560001	58620000	A1
chr14	58630001	59730000	B
chr14	59740001	59870000	A2
chr14	59880001	60000000	B
chr14	60020001	60210000	A2
chr14	60230001	61110000	B
chr14	61130001	61410000	A2
chr14	61420001	61740000	A2
chr14	61760001	61930000	A1
chr14	61950001	62170000	A1
chr14	62190001	62300000	A1
chr14	62320001	62670000	B
chr14	62680001	63070000	B
chr14	63090001	63290000	B
chr14	63310001	63460000	A1
chr14	63470001	63650000	A1
chr14	63660001	63830000	A1
chr14	63840001	63990000	A1
chr14	64000001	64170000	B
chr14	64190001	64470000	B
chr14	64480001	64700000	A1
chr14	64720001	65060000	A1
chr14	65080001	65220000	A1
chr14	65240001	65460000	A1
chr14	65470001	65610000	A1
chr14	65620001	65780000	A1
chr14	65800001	65910000	A1
chr14	65920001	66020000	A1
chr14	66030001	66210000	A1
chr14	66220001	66420000	A1
chr14	66440001	66600000	A1
chr14	66610001	66780000	A1
chr14	66790001	66930000	A1
chr14	66950001	67400000	A1
chr14	67410001	67600000	A1
chr14	67610001	67820000	A2
chr14	67830001	68300000	B
chr14	68310001	68570000	A2
chr14	68580001	68800000	B
chr14	68840001	69310000	B
chr14	69330001	69740000	B
chr14	69750001	69960000	A2
chr14	69970001	70130000	A1
chr14	70140001	70240000	A1
chr14	70250001	70540000	A1
chr14	70560001	70820000	A1
chr14	70840001	71060000	A1
chr14	71070001	71170000	A2
chr14	71180001	71860000	B
chr14	71870001	72080000	B
chr14	72090001	72240000	A2
chr14	72260001	72920000	B
chr14	72940001	73110000	B
chr14	73130001	73710000	B
chr14	73720001	73910000	A1
chr14	73930001	75010000	A1
chr14	75030001	75130000	A1
chr14	75140001	75430000	A1
chr14	75440001	75780000	A1
chr14	75790001	76120000	B
chr14	76140001	76260000	A1
chr14	76270001	76540000	A1
chr14	76550001	76880000	A2
chr14	76890001	77270000	A1
chr14	77280001	77420000	A2
chr14	77430001	78030000	B
chr14	78050001	78340000	B
chr14	78350001	78670000	B
chr14	78690001	79230000	B
chr14	79250001	79510000	A2
chr14	79520001	79730000	A2
chr14	79740001	80010000	A2
chr14	80020001	80280000	B
chr14	80290001	80640000	A2
chr14	80650001	81250000	B
chr14	81260001	81710000	B
chr14	81720001	86700000	B
chr14	86710001	89380000	B
chr14	89410001	97330000	B
chr14	97340001	97700000	B
chr14	97710001	98240000	A2
chr14	98260001	98580000	A2
chr14	98590001	99440000	B
chr14	99450001	99680000	A2
chr14	99690001	100310000	A2
chr14	100320001	101840000	B
chr14	101850001	102150000	A2
chr14	102160001	102340000	A2
chr14	102350001	103460000	B
chr14	103470001	103700000	A2
chr14	103720001	103940000	A2
chr14	103950001	104120000	B
chr14	104130001	105490000	B
chr14	105510001	105720000	A2
chr14	105730001	106310000	A2
chr14	110270001	111530000	B
chr14	111540001	112600000	B
chr14	112610001	113320000	B
chr14	113330001	115170000	B
chr14	115210001	115430000	B
chr14	115450001	115840000	A2
chr14	115870001	116580000	B
chr14	116600001	116940000	A2
chr14	116960001	117310000	A2
chr14	117330001	118330000	A2
chr14	118350001	118580000	A2
chr14	118590001	118880000	B
chr14	118890001	119190000	A2
chr14	119200001	119440000	A2
chr14	119450001	120090000	B
chr14	120100001	120440000	B
chr14	120460001	120650000	A2
chr14	120660001	120820000	A2
chr14	120830001	121200000	A2
chr14	121210001	121650000	A2
chr14	121670001	121850000	A1
chr14	121860001	121990000	A1
chr14	122000001	122460000	A1
chr14	122470001	122580000	A1
chr14	122600001	122870000	A2
chr14	122880001	123290000	A2
chr14	123310001	124170000	A2
chr15	3310001	3540000	A2
chr15	3560001	3880000	A2
chr15	3900001	5040000	B
chr15	5050001	5180000	A2
chr15	5200001	5850000	A2
chr15	5870001	6030000	A2
chr15	6040001	6170000	A2
chr15	6180001	6390000	A2
chr15	6410001	6560000	A2
chr15	6580001	6840000	A2
chr15	6850001	7040000	B
chr15	7050001	7200000	B
chr15	7210001	7390000	B
chr15	7400001	8380000	B
chr15	8400001	8570000	B
chr15	9370001	9550000	B
chr15	9560001	10650000	B
chr15	10660001	10810000	B
chr15	10830001	10960000	B
chr15	10980001	11330000	B
chr15	11340001	11510000	A2
chr15	11520001	11670000	A2
chr15	11680001	11880000	A2
chr15	11890001	12040000	A2
chr15	12050001	12290000	A2
chr15	12300001	12500000	B
chr15	12510001	12730000	B
chr15	12740001	12980000	A2
chr15	12990001	13800000	A2
chr15	13810001	13990000	A2
chr15	14020001	14890000	B
chr15	14900001	15160000	B
chr15	15170001	24490000	B
chr15	24500001	25350000	A2
chr15	25360001	25550000	A2
chr15	25560001	25920000	A2
chr15	25930001	26250000	B
chr15	26270001	27220000	B
chr15	27240001	27390000	A2
chr15	27400001	27550000	A2
chr15	27560001	27820000	A2
chr15	27830001	27970000	A2
chr15	27980001	28120000	A2
chr15	28130001	31210000	B
chr15	31220001	31380000	B
chr15	31390001	31540000	A2
chr15	31550001	32700000	B
chr15	32720001	32810000	B
chr15	32830001	33940000	A2
chr15	33950001	34190000	A2
chr15	34210001	34440000	A2
chr15	34460001	34870000	B
chr15	34900001	35080000	B
chr15	35100001	35540000	B
chr15	35560001	35850000	A2
chr15	35860001	36080000	B
chr15	36090001	36410000	A2
chr15	36420001	36660000	A1
chr15	36670001	37030000	A1
chr15	37040001	37270000	A1
chr15	37280001	37850000	A1
chr15	37860001	38190000	A1
chr15	38200001	38420000	A1
chr15	38430001	39180000	B
chr15	39200001	39460000	B
chr15	39470001	39680000	B
chr15	39690001	39970000	B
chr15	39980001	40930000	B
chr15	40950001	41140000	B
chr15	41150001	41270000	A2
chr15	41280001	41640000	A2
chr15	41660001	41800000	B
chr15	41810001	42520000	B
chr15	42540001	42760000	B
chr15	42780001	43580000	B
chr15	43610001	44660000	B
chr15	44670001	49140000	B
chr15	49160001	49390000	B
chr15	49410001	51500000	B
chr15	51510001	51740000	A2
chr15	51750001	52300000	B
chr15	52320001	52930000	B
chr15	52940001	53180000	A2
chr15	53190001	53520000	A2
chr15	53530001	53880000	B
chr15	53890001	54250000	B
chr15	54260001	54430000	A2
chr15	54450001	54610000	B
chr15	54620001	54900000	B
chr15	54920001	55120000	A2
chr15	55130001	55460000	B
chr15	55470001	55880000	B
chr15	55890001	56170000	B
chr15	56180001	56510000	B
chr15	56520001	56710000	B
chr15	56730001	57340000	B
chr15	57360001	57690000	B
chr15	57700001	57910000	A2
chr15	57920001	57960000	A1
chr15	57970001	58250000	A1
chr15	58270001	58420000	A1
chr15	58430001	58720000	A1
chr15	58730001	58920000	A1
chr15	58930001	59200000	A1
chr15	59210001	59470000	A1
chr15	59480001	59690000	A1
chr15	59700001	59910000	A1
chr15	59930001	60910000	A1
chr15	60930001	61250000	A1
chr15	61260001	61800000	A1
chr15	61810001	62160000	A1
chr15	62170001	62630000	A1
chr15	62640001	63160000	A1
chr15	63170001	63430000	A1
chr15	63440001	63700000	A1
chr15	63720001	63960000	A1
chr15	63980001	64190000	A1
chr15	64210001	64490000	A2
chr15	64500001	64740000	B
chr15	64760001	66100000	B
chr15	66110001	66470000	B
chr15	66480001	66730000	A2
chr15	66750001	66990000	A2
chr15	67000001	67270000	A2
chr15	67280001	68060000	B
chr15	68080001	68250000	A2
chr15	68260001	68740000	B
chr15	68750001	69410000	B
chr15	71730001	71890000	B
chr15	71900001	72870000	B
chr15	72880001	73050000	A2
chr15	73080001	73390000	A2
chr15	73400001	73640000	A2
chr15	73650001	74370000	B
chr15	74390001	74560000	A2
chr15	74570001	74730000	A1
chr15	74740001	74950000	A2
chr15	74960001	75520000	A2
chr15	75530001	75730000	A1
chr15	75750001	76020000	A1
chr15	76030001	76180000	A1
chr15	76200001	76350000	A1
chr15	76360001	76540000	A1
chr15	76550001	76770000	A1
chr15	76780001	77040000	A1
chr15	77050001	77250000	A1
chr15	77270001	77560000	A1
chr15	77570001	77770000	A1
chr15	77790001	78250000	A1
chr15	78260001	78400000	A1
chr15	78420001	78610000	A1
chr15	78620001	79300000	A1
chr15	79320001	79490000	A1
chr15	79500001	79760000	A1
chr15	79770001	79900000	A1
chr15	79910001	80090000	A1
chr15	80100001	80530000	A1
chr15	80550001	80780000	A1
chr15	80800001	81030000	A1
chr15	81040001	81160000	A1
chr15	81170001	81270000	A1
chr15	81280001	81760000	A1
chr15	81770001	81870000	A1
chr15	81880001	82090000	A1
chr15	82110001	82260000	A1
chr15	82270001	82620000	A1
chr15	82630001	82900000	A1
chr15	82920001	83180000	A1
chr15	83190001	83430000	A2
chr15	83440001	84050000	B
chr15	84060001	84570000	B
chr15	84580001	84740000	A2
chr15	84760001	84920000	A2
chr15	84940001	85100000	A2
chr15	85110001	85280000	A2
chr15	85300001	85420000	A1
chr15	85430001	85540000	A1
chr15	85550001	85710000	A1
chr15	85720001	85870000	A1
chr15	85880001	86060000	A2
chr15	86070001	87420000	B
chr15	87440001	88500000	B
chr15	88520001	88760000	A2
chr15	88770001	88910000	A1
chr15	88920001	89060000	A1
chr15	89070001	89420000	A2
chr15	89430001	90050000	B
chr15	90070001	90500000	A2
chr15	90510001	90980000	B
chr15	91000001	93050000	B
chr15	93070001	93410000	B
chr15	93420001	94050000	B
chr15	94060001	94360000	B
chr15	94370001	94520000	A2
chr15	94540001	95560000	B
chr15	95580001	95770000	A2
chr15	95780001	96110000	A2
chr15	96120001	96290000	A2
chr15	96300001	96500000	B
chr15	96520001	96990000	B
chr15	97010001	97490000	B
chr15	97500001	97670000	A2
chr15	97690001	98010000	A2
chr15	98020001	98330000	B
chr15	98340001	98650000	A1
chr15	98660001	98840000	A1
chr15	98850001	99100000	A1
chr15	99120001	99240000	A1
chr15	99310001	99530000	A1
chr15	99540001	99800000	A1
chr15	99820001	100050000	A1
chr15	100070001	100300000	A1
chr15	100310001	101150000	A1
chr15	101160001	101350000	A1
chr15	101360001	101800000	A1
chr15	101810001	101910000	A1
chr15	101930001	102340000	A1
chr15	102360001	102510000	A1
chr15	102590001	102780000	A1
chr15	102800001	103000000	A2
chr16	4070001	4290000	A1
chr16	4300001	4550000	A1
chr16	4560001	4870000	A1
chr16	4880001	5250000	A2
chr16	5260001	6490000	B
chr16	6500001	7030000	B
chr16	7050001	8370000	B
chr16	8390001	8640000	B
chr16	8660001	8880000	A2
chr16	8890001	10240000	B
chr16	10250001	10400000	B
chr16	10410001	10540000	A2
chr16	10550001	10860000	A2
chr16	10870001	11430000	A2
chr16	11440001	11940000	A2
chr16	11960001	12230000	A2
chr16	12250001	13100000	B
chr16	13120001	13430000	A2
chr16	13440001	13870000	A1
chr16	13890001	14170000	A1
chr16	14180001	14680000	B
chr16	14690001	15820000	A1
chr16	15840001	16140000	A1
chr16	16150001	16320000	A1
chr16	16330001	16590000	A1
chr16	16600001	16840000	A1
chr16	16850001	17060000	A1
chr16	17070001	17300000	A1
chr16	17310001	17670000	A1
chr16	17680001	17860000	A1
chr16	17870001	18040000	A1
chr16	18050001	18240000	A1
chr16	18250001	18430000	A1
chr16	18440001	18970000	A2
chr16	18980001	19660000	B
chr16	19680001	20100000	B
chr16	20110001	20310000	A2
chr16	20320001	20490000	A2
chr16	20510001	21170000	B
chr16	21190001	21430000	B
chr16	21440001	21790000	A2
chr16	21810001	22070000	A1
chr16	22090001	22270000	A1
chr16	22280001	22560000	B
chr16	22570001	22830000	B
chr16	22840001	23070000	A2
chr16	23080001	23540000	A1
chr16	23550001	23970000	B
chr16	23980001	25060000	A1
chr16	25080001	25360000	A2
chr16	25370001	25950000	A2
chr16	25960001	26210000	A2
chr16	26230001	27120000	B
chr16	27140001	27460000	B
chr16	27470001	28500000	B
chr16	28520001	28800000	B
chr16	28820001	29570000	B
chr16	29580001	30060000	A2
chr16	30070001	30250000	A2
chr16	30260001	30360000	A1
chr16	30370001	30540000	A1
chr16	30550001	31080000	A1
chr16	31090001	31430000	A1
chr16	31450001	31750000	A1
chr16	31770001	31930000	A1
chr16	31950001	32090000	A1
chr16	32110001	32250000	A1
chr16	32260001	32470000	A1
chr16	32490001	32690000	A1
chr16	32700001	32810000	A1
chr16	32830001	33010000	A1
chr16	33030001	33290000	A1
chr16	33300001	33500000	A1
chr16	33510001	33800000	A1
chr16	33810001	33970000	A1
chr16	33980001	34130000	A1
chr16	34170001	34710000	A1
chr16	34720001	34880000	A1
chr16	34890001	35040000	A1
chr16	35050001	35700000	A1
chr16	35710001	35820000	A2
chr16	35830001	36070000	A2
chr16	36080001	36820000	B
chr16	36830001	37100000	A2
chr16	37120001	37480000	B
chr16	37490001	37670000	B
chr16	37680001	37810000	A2
chr16	37820001	37960000	A2
chr16	37970001	38220000	A2
chr16	38230001	38520000	A2
chr16	38530001	38850000	A2
chr16	38880001	39060000	A2
chr16	39070001	41240000	B
chr16	41260001	41530000	B
chr16	41540001	42120000	B
chr16	42140001	42800000	B
chr16	42820001	42930000	A2
chr16	42940001	43180000	A2
chr16	43200001	43860000	A2
chr16	43870001	44150000	A2
chr16	44180001	44410000	B
chr16	44420001	45430000	A2
chr16	45440001	46110000	A2
chr16	46130001	46480000	B
chr16	46500001	48940000	B
chr16	49010001	49150000	B
chr16	49170001	50530000	B
chr16	50540001	50780000	B
chr16	50790001	51280000	B
chr16	51310001	52200000	B
chr16	52210001	52460000	A2
chr16	53580001	55480000	A2
chr16	55490001	55870000	A2
chr16	55890001	56700000	B
chr16	56720001	56920000	B
chr16	56930001	57100000	B
chr16	57110001	57230000	A2
chr16	57240001	57400000	A2
chr16	57410001	57590000	A2
chr16	57600001	58430000	B
chr16	58440001	59380000	B
chr16	59400001	59640000	B
chr16	59660001	62900000	B
chr16	62920001	64740000	B
chr16	64750001	64900000	A2
chr16	65550001	65780000	B
chr16	65800001	66010000	B
chr16	66020001	68160000	B
chr16	68170001	71230000	B
chr16	71250001	72200000	A2
chr16	72220001	72590000	B
chr16	72610001	72990000	B
chr16	73000001	74210000	B
chr16	74220001	74390000	B
chr16	74420001	74820000	A2
chr16	74830001	75630000	B
chr16	75660001	75780000	A2
chr16	75790001	76120000	A2
chr16	76130001	76370000	A2
chr16	76380001	76780000	A2
chr16	76790001	76880000	A2
chr16	76900001	77110000	A2
chr16	77120001	77460000	A2
chr16	77490001	78180000	B
chr16	78190001	78370000	A2
chr16	78380001	78630000	B
chr16	78650001	78930000	B
chr16	78950001	79450000	B
chr16	79470001	81160000	B
chr16	81190001	81310000	B
chr16	81330001	82530000	B
chr16	82560001	84570000	B
chr16	84580001	84720000	B
chr16	84730001	84860000	A2
chr16	84880001	85180000	A2
chr16	85190001	85680000	A2
chr16	85690001	85800000	A2
chr16	85810001	86280000	A2
chr16	86300001	86460000	A2
chr16	86480001	86630000	A2
chr16	86640001	87490000	A2
chr16	87500001	87770000	A2
chr16	87780001	88360000	B
chr16	88370001	88570000	B
chr16	88580001	90180000	B
chr16	90190001	90710000	B
chr16	90720001	90930000	A2
chr16	90940001	91070000	A2
chr16	91080001	91340000	B
chr16	91350001	91490000	A2
chr16	91500001	91690000	A2
chr16	91700001	91920000	A1
chr16	91930001	92310000	A1
chr16	92320001	92490000	A1
chr16	92500001	92700000	A1
chr16	92710001	93890000	B
chr16	93900001	94940000	A2
chr16	94950001	96190000	B
chr16	96200001	96400000	A2
chr16	96420001	96570000	B
chr16	96580001	96890000	B
chr16	96910001	97060000	B
chr16	97070001	97510000	B
chr16	97520001	98020000	A2
chr17	3250001	3440000	A2
[truncated: 2,940 more rows]
